# Supplementary material for: Down-Regulation of OsSPX1 Causes High Sensitivity to Cold and Oxidative Stresses in Rice Seedlings
Source: PLoS One. 2013 Dec 3;8(12):e81849. doi: 10.1371/journal.pone.0081849 (PMC3849359; doi:10.1371/journal.pone.0081849)
Supplement: Table S1 — The 1266 probe sets showing differential expression between Ubi::OsSPX1-antisense transgenic lines and WT seedlings. Including the raw intensity, log2ratio, p-value, and additional annotation of each probe set. (XLS) [file pone.0081849.s002.xls]

## Sheet: Changed_table
Supplemental Table 1. 1266 probe sets shown differential expression between Ubi::OsSPX1-antisense transgenic lines and WT seedling plant
Probe Set ID	Log Ratio	p-value	Log Ratio (CK)		Log Ratio (Cold)			Change Call (CK)		Change Call (Cold)		Locus ID	Annotation
	Ubi::OsSPX1-antisense vs Ni	(t-test)	A1_vs_Ni	A2_vs_Ni	A1_vs_Ni	A2_vs_Ni		A1_vs_Ni	A2_vs_Ni	A1_vs_Ni	A2_vs_Ni
Os.51081.1.S1_at	-5.9	0.00124449	-7.1	-4.7	-6	-5.8		D	D	D	D	not match	Oryza sativa (japonica cultivar-group) cDNA clone:001-022-G11, full insert sequence.
OsAffx.30449.1.S1_at	-5.1	0.0210755	-2.4	-4	-6.9	-7.1		D	D	D	D	LOC_Os10g18870	dirigent-like protein, putative, expressed
Os.18378.1.S1_s_at	-4.5	0.0228073	-2.8	-3.2	-4.6	-7.4		D	D	D	D	LOC_Os10g18870	dirigent-like protein, putative, expressed
Os.50128.1.S1_at	-4.35	0.000701436	-4.1	-5.1	-3.7	-4.5		D	D	D	D	not match	Oryza sativa (japonica cultivar-group) cDNA clone:002-183-F12, full insert sequence.
Os.56020.1.S1_at	-3.65	0.00222916	-3.7	-4	-2.6	-4.3		NC	NC	D	D	not match	Oryza sativa (japonica cultivar-group) cDNA clone:002-155-E02, full insert sequence.
Os.56886.1.S1_at	-3.625	0.0100772	-1.8	-4	-4.6	-4.1		D	D	MD	D	not match	Oryza sativa (japonica cultivar-group) cDNA clone:002-168-A06, full insert sequence.
Os.48434.1.A1_at	-3.5	0.0152491	-3.7	-1.7	-3.5	-5.1		NC	NC	NC	MD	LOC_Os01g09890	density-regulated protein, putative, expressed
OsAffx.14028.1.S1_at	-3.375	0.0413108	-0.7	-3.2	-4.4	-5.2		D	D	D	D	LOC_Os04g29000	flavonol 4-sulfotransferase, putative, expressed
Os.25002.1.S1_at	-3.35	0.025556	-1.3	-4.2	-5	-2.9		NC	NC	D	NC	LOC_Os03g16760	protein phosphatase 2C containing protein, expressed
Os.35772.3.S1_at	-3.225	0.018912	-2.2	-3.2	-2.3	-5.2		MD	NC	NC	NC	LOC_Os01g02800	receptor-like kinase ARK1AS, putative, expressed
OsAffx.26501.1.S1_at	-3.125	0.0162979	-1.7	-2.4	-4.1	-4.3		NC	NC	D	D	LOC_Os04g47450	expressed protein
OsAffx.25738.2.S1_at	-3.1	0.0157923	-2.8	-4.9	-2.7	-2		NC	D	NC	NC	LOC_Os03g56760	hypothetical protein
Os.32007.1.S1_at	-3.1	0.0014788	-3.5	-3.2	-3.4	-2.3		NC	NC	D	NC	LOC_Os01g49340	arginine/serine-rich coiled coil protein 1, putative, expressed
Os.56946.1.S1_at	-3.075	0.0479522	-1	-2	-4.2	-5.1		D	D	D	D	LOC_Os11g14910	NADP-dependent oxidoreductase P1, putative, expressed
Os.18707.1.S1_at	-3.05	0.0488258	-2.2	-1.3	-5.7	-3		D	D	D	D	LOC_Os11g04020	major facilitator superfamily antiporter, putative, expressed
OsAffx.9334.1.S1_at	-3.025	0.0238096	-2.9	-4.4	-1.1	-3.7		NC	NC	NC	D	LOC_Os01g52650	(11667.m05166)
Os.47802.1.A1_at	-3.025	0.00166128	-3.4	-3.2	-3.3	-2.2		D	D	D	D	LOC_Os12g36840	pathogenesis-related protein 10, putative, expressed
Os.55190.1.S1_at	-3	0.018276	-1.1	-3.4	-3.8	-3.7		NC	NC	D	NC	not match	Oryza sativa (japonica cultivar-group) cDNA clone:002-131-F06, full insert sequence.
Os.56697.1.S1_at	-3	0.0117824	-4.3	-1.7	-3.3	-2.7		NC	NC	D	NC	not match	Oryza sativa (japonica cultivar-group) cDNA clone:002-164-B06, full insert sequence.
Os.13930.1.S1_at	-2.875	0.0258233	-2	-1.4	-4.3	-3.8		NC	NC	D	D	LOC_Os01g42150	expressed protein
Os.12293.2.S1_at	-2.8	0.0374116	-0.8	-2.4	-3.6	-4.4		NC	NC	D	D	LOC_Os01g25510	alpha-amylase isozyme C, putative, expressed
OsAffx.28603.1.S1_at	-2.8	0.00890833	-2.2	-2.1	-4.1	-2.8		NC	NC	D	NC	LOC_Os07g26650	hypothetical protein
Os.51698.1.S1_at	-2.775	0.0338714	-2	-1.2	-3.3	-4.6		NC	NC	MD	NC	LOC_Os02g25460	transposon protein, putative, unclassified
Os.10018.1.S1_at	-2.75	0.00994718	-2.7	-1.6	-3.9	-2.8		D	D	D	D	LOC_Os02g43410	transposon protein, putative, unclassified, expressed
OsAffx.25879.1.S1_at	-2.75	0.00193364	-2.1	-2.7	-2.8	-3.4		NC	NC	NC	D	LOC_Os04g05760	conserved hypothetical protein
OsAffx.18894.1.S1_at	-2.675	0.00253433	-3.1	-2.6	-3.1	-1.9		D	NC	NC	NC	LOC_Os11g17250	retrotransposon protein, putative, Ty3-gypsy subclass
OsAffx.25457.1.S1_at	-2.675	0.00695943	-2	-2	-3.1	-3.6		NC	NC	D	NC	LOC_Os03g40700	presenilin, putative, expressed
Os.55351.1.S1_x_at	-2.65	0.0101132	-3.2	-3.2	-2.9	-1.3		D	NC	D	NC	LOC_Os05g31690	expressed protein
OsAffx.19911.1.S1_at	-2.65	0.00301671	-2.4	-2.8	-2	-3.4		NC	NC	D	NC	LOC_Os12g30940	F-box domain containing protein
OsAffx.30068.1.S1_at	-2.625	0.0307175	-3.3	-3.1	-3.5	-0.6		MD	NC	NC	NC	LOC_Os09g28840	serine carboxypeptidase family protein, expressed
Os.51589.1.S1_at	-2.6	0.00239771	-2.4	-2.4	-2.2	-3.4		NC	NC	D	D	not match	Oryza sativa (japonica cultivar-group) cDNA clone:001-111-E11, full insert sequence.
OsAffx.27515.2.S1_at	-2.6	0.0233705	-1.6	-1.5	-3.6	-3.7		NC	NC	MD	NC	LOC_Os06g08710	receptor-like protein kinase 5 precursor, putative
Os.41199.1.A1_at	-2.575	0.0389616	-1.7	-4.1	-3.5	-1		D	D	D	D	LOC_Os01g43774	cytochrome P450 72A1, putative, expressed
OsAffx.29043.1.S1_at	-2.575	0.00730681	-2.9	-3.5	-2.2	-1.7		D	NC	NC	NC	LOC_Os08g05370	conserved hypothetical protein
OsAffx.29238.1.S1_at	-2.575	0.0237444	-3.1	-1.3	-1.9	-4		D	NC	NC	NC	LOC_Os08g16590	hypothetical protein
OsAffx.9892.1.S1_at	-2.55	0.0379222	-3.7	-3.8	-1.8	-0.9		NC	NC	MD	NC	LOC_Os01g12860	myb, putative, expressed
OsAffx.20077.1.S1_x_at	-2.525	0.0462331	-2.1	-1.7	-1.5	-4.8		NC	NC	D	D	LOC_Os12g41510	protein kinase, putative
OsAffx.30544.1.S1_at	-2.525	0.0259181	-3.8	-3	-2.4	-0.9		MD	NC	NC	NC	LOC_Os10g26440	hypothetical protein
OsAffx.32059.1.S1_at	-2.525	0.0015169	-3.1	-2.5	-2	-2.5		D	D	MD	D	LOC_Os12g36840	pathogenesis-related protein 10, putative, expressed
OsAffx.2312.1.S1_at	-2.45	0.0407527	-1.4	-2.6	-1.4	-4.4		D	NC	NC	D	LOC_Os01g52410	MYB transcription factor, putative, expressed
OsAffx.30987.1.S1_at	-2.45	0.0328491	-3.6	-1.7	-1	-3.5		NC	NC	NC	D	LOC_Os11g15190	RGH1A, putative
OsAffx.24011.1.S1_at	-2.45	0.0489526	-0.6	-1.8	-3.8	-3.6		D	D	D	D	LOC_Os01g72150	glutathione S-transferase, putative, expressed
OsAffx.32080.1.S1_at	-2.425	0.047197	-0.8	-1.7	-3	-4.2		D	D	D	D	LOC_Os12g38290	metallothionein-like protein 1, putative, expressed
OsAffx.18552.1.S1_x_at	-2.4	0.0224972	-2.4	-1	-2.5	-3.7		NC	NC	NC	D	LOC_Os10g37200	(11676.m03353)
OsAffx.3676.1.S1_at	-2.35	0.0383799	-2.9	-2.4	-0.5	-3.6		NC	NC	NC	D	LOC_Os03g62516	hypothetical protein
Os.54300.1.S1_at	-2.325	0.0367836	-2.1	-0.7	-2.7	-3.8		NC	NC	D	NC	LOC_Os08g05810	ATP-dependent RNA helicase DDX46, putative
OsAffx.9556.1.S1_at	-2.325	0.0064019	-1.9	-1.6	-3	-2.8		NC	NC	NC	MD	not match	Oryza sativa (japonica cultivar-group) P0406G08.4 (P0406G08.4), mRNA.
Os.54598.1.S1_at	-2.325	0.0018406	-1.9	-2.8	-2.6	-2		NC	NC	NC	D	not match	Oryza sativa (japonica cultivar-group) cDNA clone:001-207-C12, full insert sequence.
Os.46023.1.S1_at	-2.275	0.040046	-0.5	-2.1	-3.1	-3.4		D	D	NC	NC	LOC_Os01g25280	salt stress-induced protein, putative, expressed
OsAffx.20379.1.S1_at	-2.275	0.00312252	-1.5	-2.5	-2.6	-2.5		NC	NC	D	NC	LOC_Os10g25580	hypothetical protein
OsAffx.2483.1.S1_at	-2.275	0.0278742	-1.4	-1.6	-2.2	-3.9		NC	NC	NC	D	LOC_Os02g02010	conserved hypothetical protein
Os.15889.1.A1_at	-2.25	0.0357911	-2.5	-3.7	-2.1	-0.7		NC	NC	D	NC	not match	Transcribed sequence
Os.54195.1.S1_at	-2.25	0.0209503	-1.6	-1.2	-3.3	-2.9		D	D	D	D	LOC_Os11g05390	tetracycline transporter protein, putative, expressed
Os.55048.1.S1_at	-2.225	0.0263819	-3	-1.1	-3.3	-1.5		D	NC	NC	NC	not match	Oryza sativa (japonica cultivar-group) cDNA clone:002-127-C03, full insert sequence.
OsAffx.29187.1.S1_at	-2.225	0.0248232	-1.3	-3.5	-1.4	-2.7		NC	D	NC	NC	LOC_Os08g14080	endo-1,3;1,4-beta-D-glucanase precursor, putative
Os.27053.2.S1_s_at	-2.175	0.0219152	-0.9	-3.3	-2.1	-2.4		D	D	D	NC	LOC_Os11g07200	receptor protein kinase CLAVATA1 precursor, putative, expressed
Os.25135.1.A1_at	-2.175	0.00048102	-2.2	-1.8	-2.4	-2.3		NC	NC	NC	D	LOC_Os12g38000	60S ribosomal protein L2, putative, expressed
OsAffx.25058.1.S1_at	-2.175	0.0290393	-1.4	-1.9	-1.6	-3.8		NC	NC	NC	MD	LOC_Os03g11710	expressed protein
OsAffx.12673.1.S1_x_at	-2.15	0.0351264	-1.4	-3.9	-1.6	-1.7		NC	D	NC	NC	LOC_Os02g56770	F-box domain containing protein, expressed
OsAffx.18687.1.S1_x_at	-2.15	0.0164571	-1.8	-1.1	-3.1	-2.6		D	D	D	D	LOC_Os11g05394	pre-mRNA-splicing factor cwc22, putative, expressed
OsAffx.6575.1.S1_at	-2.1	0.0154243	-2.6	-1.6	-3	-1.2		NC	NC	D	NC	LOC_Os10g04660	hypothetical protein
Os.33625.4.S1_at	-2.1	0.0279254	-0.7	-1.9	-3	-2.8		D	D	D	D	LOC_Os01g70850	esterase PIR7B, putative, expressed
Os.56112.1.A1_at	-2.075	0.0311906	-1.6	-2	-3.6	-1.1		NC	NC	D	D	LOC_Os01g43774	cytochrome P450 72A1, putative, expressed
OsAffx.21735.1.S1_at	-2.075	0.0013946	-1.9	-1.8	-2	-2.6		NC	NC	NC	D	LOC_Os03g05780	AMP-binding enzyme family protein, expressed
OsAffx.31367.1.S1_at	-2.075	0.00902163	-2.1	-1.1	-2.5	-2.6		NC	NC	D	MD	LOC_Os03g53480	hypothetical protein
Os.54033.1.S1_at	-2	0.018074	-0.8	-2.2	-2.2	-2.8		D	D	D	D	LOC_Os08g37180	patatin T5 precursor, putative, expressed
OsAffx.23164.1.S1_at	-2	0.0236633	-2.8	-2.8	-1	-1.4		D	NC	NC	NC	LOC_Os01g08710	OsWRKY79 - Superfamily of rice TFs having WRKY and zinc finger domains, expressed
Os.9013.1.S1_at	-2	0.0377265	-0.6	-1.8	-3.3	-2.3		D	D	D	D	LOC_Os10g38340	glutathione S-transferase GSTU6, putative, expressed
Os.31916.1.S1_at	-1.975	0.0133409	-2.4	-2.8	-1.2	-1.5		NC	NC	NC	MD	LOC_Os01g38560	expressed protein
OsAffx.15110.1.S1_at	-1.975	0.0142213	-2.3	-1	-2.8	-1.8		D	NC	NC	NC	LOC_Os05g45140	UDP-glucose: anthocyanidin 5,3-O-glucosyltransferase, putative
Os.22957.1.S1_at	-1.95	0.00909298	-1.2	-2.2	-2.7	-1.7		D	D	D	D	LOC_Os01g72140	glutathione S-transferase, putative, expressed
OsAffx.14546.1.S1_at	-1.95	0.0352935	-2.6	-3.1	-0.9	-1.2		NC	NC	NC	MD	LOC_Os05g04880	(11682.m00429)
OsAffx.23248.1.S1_at	-1.95	0.0368839	-0.9	-1.4	-2.1	-3.4		D	D	NC	NC	LOC_Os01g14710	conserved hypothetical protein
OsAffx.29010.2.S1_at	-1.95	0.0457323	-1.8	-0.8	-3.6	-1.6		NC	NC	D	MD	LOC_Os08g03270	protein binding protein, putative
OsAffx.16847.1.S1_s_at	-1.925	0.0391726	-1.2	-2.3	-3.3	-0.9		D	D	D	D	LOC_Os08g05970	expressed protein
Os.57406.1.S1_at	-1.925	0.0438535	-0.7	-1.2	-2.8	-3		D	D	D	D	LOC_Os05g20100	glycerol-3-phosphate acyltransferase 1, putative, expressed
OsAffx.24181.1.S1_at	-1.9	0.0317292	-2.1	-1.4	-0.9	-3.2		NC	D	NC	NC	LOC_Os02g10030	hypothetical protein
OsAffx.9758.1.S1_at	-1.9	0.0406604	-2.9	-0.9	-1	-2.8		NC	NC	NC	D	LOC_Os04g17890	retrotransposon protein, putative, unclassified
Os.40000.1.S1_x_at	-1.875	0.0450551	-0.5	-1.6	-3.2	-2.2		D	D	D	D	LOC_Os10g38600	glutathione S-transferase GSTU6, putative, expressed
Os.27985.1.A1_at	-1.875	0.0176754	-0.8	-2.6	-1.8	-2.3		NC	D	D	D	LOC_Os11g26910	SKP1-like protein 1A, putative, expressed
OsAffx.21392.1.S1_at	-1.875	0.0473932	-0.6	-2.4	-3.2	-1.3		NC	MD	NC	NC	LOC_Os05g03810	trehalose-phosphatase, putative
Os.20238.1.S1_s_at	-1.85	0.0144636	-2.7	-1.3	-2.2	-1.2		D	D	D	NC	LOC_Os02g37260	expressed protein
Os.51687.1.S1_at	-1.85	0.00212309	-2.3	-1.6	-2	-1.5		NC	NC	D	NC	LOC_Os04g32404	expressed protein
Os.53867.1.S1_at	-1.85	0.0400359	-0.6	-1.8	-1.8	-3.2		NC	D	NC	D	LOC_Os12g38910	expressed protein
OsAffx.10368.1.S1_at	-1.85	0.0286252	-1	-1.1	-2.5	-2.8		D	D	D	D	LOC_Os06g02250	transcription factor MYB102, putative
Os.7989.1.S1_at	-1.825	0.0218064	-1.6	-0.9	-2.9	-1.9		D	D	D	D	LOC_Os02g20360	tyrosine aminotransferase, putative, expressed
OsAffx.29205.1.S1_at	-1.825	0.0365135	-1	-0.9	-2.7	-2.7		NC	NC	D	D	LOC_Os08g14830	NB-ARC domain containing protein, expressed
OsAffx.10125.1.S1_at	-1.8	0.0405193	-2.5	-1.9	-2.5	-0.3		NC	NC	D	NC	LOC_Os10g21962	conserved hypothetical protein
OsAffx.14145.1.S1_at	-1.75	0.0376594	-3.2	-1.1	-1.5	-1.2		D	NC	NC	NC	LOC_Os04g35210	Leucine Rich Repeat family protein, expressed
OsAffx.12089.1.S1_at	-1.75	0.0201145	-0.9	-1.3	-2.5	-2.3		D	D	D	D	LOC_Os02g17620	expressed protein
Os.11266.1.S1_at	-1.725	0.0153806	-1	-1.9	-2.6	-1.4		D	D	D	D	LOC_Os04g27060	auxin-induced protein PCNT115, putative, expressed
Os.10556.1.S1_at	-1.7	0.0382339	-0.6	-1.2	-2.4	-2.6		D	D	D	D	LOC_Os02g15860	expressed protein
Os.50200.1.S1_at	-1.675	0.0232528	-1.4	-2.4	-0.7	-2.2		D	D	NC	NC	LOC_Os06g28820	cycloartenol synthase, putative, expressed
Os.23472.1.A1_at	-1.65	0.0365613	-0.6	-2.2	-2.6	-1.2		NC	MD	NC	NC	LOC_Os01g66700	beta-hexosaminidase beta chain precursor, putative, expressed
Os.7269.1.S1_s_at	-1.65	0.0380471	-0.7	-1.3	-2.9	-1.7		D	D	D	D	LOC_Os01g44960	catalytic/ hydrolase, putative, expressed
Os.40000.1.S1_at	-1.625	0.0406519	-0.4	-1.4	-2.5	-2.2		D	D	D	D	LOC_Os10g38600	glutathione S-transferase GSTU6, putative, expressed
OsAffx.19366.2.S1_at	-1.625	0.00680577	-1	-2.1	-1.5	-1.9		D	D	NC	NC	LOC_Os11g44170	conserved hypothetical protein
Os.11249.1.S1_at	-1.6	0.0338089	-0.5	-1.4	-2	-2.5		D	D	D	D	LOC_Os05g15630	plant integral membrane protein TIGR01569 containing protein, expressed
Os.8440.1.S1_at	-1.575	0.0125613	-1.9	-1.9	-0.7	-1.8		D	D	D	D	LOC_Os11g42220	L-ascorbate oxidase precursor, putative, expressed
OsAffx.12626.1.S1_at	-1.55	0.00259336	-1.2	-1.5	-1.5	-2		D	D	D	D	LOC_Os02g53620	nuclear transcription factor Y subunit A-3, putative, expressed
OsAffx.14165.1.S1_at	-1.55	0.0449349	-0.4	-1.3	-1.9	-2.6		NC	D	D	D	LOC_Os04g35750	expressed protein
Os.23104.1.A1_at	-1.55	0.0210002	-0.7	-2.4	-1.5	-1.6		NC	D	NC	NC	not match	Transcribed sequence with moderate similarity to protein pir:S47969 (A.thaliana) S47969 14-3-3 protein homolog RCI1 - Arabidopsis thaliana
Os.8413.1.S1_at	-1.525	0.00847838	-2.1	-1.5	-0.9	-1.6		D	D	D	D	LOC_Os04g28620	male sterility protein 2, putative, expressed
Os.33625.3.S1_at	-1.5	0.0398407	-0.4	-1.6	-2.5	-1.5		NC	D	D	D	LOC_Os01g70840	esterase PIR7B, putative, expressed
OsAffx.30509.1.S1_at	-1.5	0.0398407	-1.5	-1.6	-0.4	-2.5		MD	NC	NC	NC	LOC_Os10g22900	hypothetical protein
Os.31431.1.S1_at	-1.475	0.0297178	-0.6	-1.1	-2.2	-2		D	D	D	D	LOC_Os01g40580	hypersensitive-induced response protein, putative, expressed
Os.53561.1.S1_at	-1.475	0.0134639	-0.9	-1.6	-1.2	-2.2		D	D	D	D	LOC_Os07g26110	plant integral membrane protein TIGR01569 containing protein, expressed
Os.36709.1.S1_x_at	-1.45	0.0382839	-0.6	-0.9	-2.2	-2.1		D	D	D	D	LOC_Os01g48710	metal ion binding protein, putative, expressed
OsAffx.15193.1.S1_at	-1.45	0.0480124	-0.3	-1.2	-2.3	-2		NC	D	D	D	LOC_Os05g51390	carboxy-lyase, putative, expressed
Os.8413.2.A1_a_at	-1.425	0.00418159	-1.7	-1.5	-0.9	-1.6		D	D	D	D	LOC_Os04g28520	fatty acyl coA reductase, putative, expressed
OsAffx.31503.1.S1_at	-1.425	0.0192201	-0.9	-0.9	-2.1	-1.8		D	D	NC	NC	LOC_Os11g45980	NB-ARC domain containing protein, expressed
Os.48057.1.S1_at	-1.425	0.0238343	-1.5	-0.5	-2.1	-1.6		D	D	D	D	LOC_Os03g13390	NAD(P)H-dependent oxidoreductase, putative, expressed
Os.9017.1.S1_x_at	-1.425	0.0178722	-0.9	-1	-2.2	-1.6		D	D	D	D	LOC_Os07g23570	cytochrome P450 72A1, putative, expressed
Os.50019.1.S1_at	-1.4	0.0287579	-2.3	-1.6	-1	-0.7		NC	NC	D	D	LOC_Os03g04080	expressed protein
Os.49765.1.S1_at	-1.4	0.049414	-0.7	-0.6	-2.3	-2		D	D	D	D	LOC_Os04g45860	transposon protein, putative, unclassified, expressed
Os.51275.1.S1_at	-1.4	0.0181111	-0.9	-1	-1.5	-2.2		D	D	D	NC	LOC_Os04g01950	legume lectins beta domain containing protein, expressed
OsAffx.27884.1.S1_at	-1.4	0.0110417	-0.8	-1.3	-2	-1.5		D	D	D	D	LOC_Os06g30500	cytochrome P450 71D7, putative, expressed
Os.23101.1.A1_at	-1.375	0.0100526	-1.5	-1.8	-0.7	-1.5		D	D	D	D	LOC_Os04g53800	leucoanthocyanidin reductase, putative, expressed
Os.5037.1.S1_s_at	-1.375	0.0231524	-0.7	-1	-1.7	-2.1		D	D	D	D	LOC_Os12g16010	sex determination protein tasselseed-2, putative, expressed
OsAffx.11963.1.S1_at	-1.375	0.0404352	-1.1	-0.4	-1.8	-2.2		NC	NC	D	D	LOC_Os02g09830	ocs element-binding factor 1, putative, expressed
Os.1131.2.S1_x_at	-1.35	0.0222888	-0.5	-1.3	-1.9	-1.7		D	D	D	D	LOC_Os06g16350	peroxidase 11 precursor, putative, expressed
Os.37062.1.S1_at	-1.35	0.0138468	-1.4	-0.6	-1.7	-1.7		NC	NC	D	D	LOC_Os01g29280	expressed protein
Os.46837.1.S1_at	-1.35	0.0110846	-1.7	-1.8	-0.8	-1.1		D	D	MD	D	LOC_Os10g20830	cortical cell-delineating protein precursor, putative, expressed
Os.50977.1.S1_at	-1.35	0.0249007	-1.8	-2	-0.7	-0.9		D	D	NC	NC	LOC_Os03g58930	expressed protein
Os.5111.1.S1_at	-1.35	0.0302494	-1.4	-1.3	-0.5	-2.2		D	D	NC	D	LOC_Os10g21130	expressed protein
Os.51595.1.S1_at	-1.35	0.0373861	-0.4	-1.2	-1.6	-2.2		D	D	D	D	LOC_Os01g46370	triacylglycerol lipase, putative, expressed
OsAffx.31756.4.S1_x_at	-1.35	0.0396119	-0.5	-0.9	-1.9	-2.1		D	D	D	D	LOC_Os12g16010	sex determination protein tasselseed-2, putative, expressed
Os.57305.1.S1_at	-1.35	0.0280923	-1.2	-1.2	-2.3	-0.7		NC	NC	D	D	LOC_Os10g25110	RNA binding protein, putative, expressed
Os.17577.1.S1_x_at	-1.325	0.0175445	-0.7	-1.1	-1.5	-2		NC	NC	D	D	LOC_Os09g21370	cysteine proteinase EP-B 1 precursor, putative, expressed
Os.24644.1.S1_at	-1.325	0.00269367	-1.7	-1.3	-1.3	-1		MD	D	D	D	LOC_Os04g49890	ABC transporter family protein, expressed
Os.39157.1.A1_at	-1.325	0.0408639	-1.5	-2.3	-1	-0.5		D	D	NC	NC	LOC_Os02g28334	expressed protein
Os.47413.1.S1_x_at	-1.325	0.0322464	-0.4	-1.2	-1.7	-2		D	D	D	D	LOC_Os06g33100	peroxidase 2 precursor, putative, expressed
Os.53059.1.S1_x_at	-1.3	0.0354257	-1.9	-1.3	-1.7	-0.3		NC	D	NC	NC	LOC_Os05g37350	hhH-GPD superfamily base excision DNA repair protein
Os.47959.1.S1_at	-1.3	0.0301156	-0.5	-1	-1.8	-1.9		D	D	D	D	LOC_Os02g12090	hypothetical protein
OsAffx.3743.1.S1_s_at	-1.275	0.0145111	-2	-1	-1.2	-0.9		NC	NC	NC	D	LOC_Os04g08060	zinc finger, C2H2 type family protein, expressed
OsAffx.7566.1.S1_s_at	-1.275	0.0139791	-2	-1.1	-1.1	-0.9		D	D	D	D	LOC_Os12g12470	NADP-dependent oxidoreductase P1, putative, expressed
Os.11556.1.S1_at	-1.275	0.0337405	-0.3	-1.4	-1.5	-1.9		D	D	NC	D	LOC_Os07g48030	peroxidase 2 precursor, putative, expressed
Os.48328.1.S1_at	-1.275	0.0475097	-0.4	-1.1	-1.3	-2.3		D	D	D	MD	LOC_Os01g24560	bromelain precursor, putative, expressed
Os.56969.1.S1_at	-1.275	0.0240914	-1	-0.7	-2.1	-1.3		D	D	D	D	LOC_Os04g57870	expressed protein
OsAffx.15352.2.S1_at	-1.275	0.0161314	-1.5	-0.8	-0.9	-1.9		NC	NC	NC	D	LOC_Os06g10450	expressed protein
OsAffx.31756.4.S1_at	-1.275	0.00707305	-0.9	-1	-1.5	-1.7		D	D	MD	D	LOC_Os12g16010	sex determination protein tasselseed-2, putative, expressed
OsAffx.7566.1.S1_at	-1.275	0.00940842	-1.9	-1	-1.2	-1		D	D	D	D	LOC_Os12g12470	NADP-dependent oxidoreductase P1, putative, expressed
Os.13015.1.S1_at	-1.25	0.0479787	-0.2	-1.2	-2	-1.6		NC	D	D	D	LOC_Os10g38360	glutathione S-transferase GSTU6, putative, expressed
Os.15570.1.S1_at	-1.25	0.0115691	-1.2	-1.3	-0.7	-1.8		D	D	D	D	LOC_Os07g32630	hydroquinone glucosyltransferase, putative, expressed
Os.50607.1.S1_at	-1.25	0.0349327	-1.5	-0.3	-1.9	-1.3		D	NC	NC	NC	LOC_Os08g05470	expressed protein
Os.10785.3.S1_at	-1.225	0.0274241	-0.5	-1	-1.5	-1.9		D	D	D	D	LOC_Os10g34480	cytochrome P450 86A2, putative, expressed
Os.32630.1.S1_at	-1.225	0.0254863	-0.5	-1	-1.8	-1.6		D	D	D	D	LOC_Os10g32700	hypersensitive-induced response protein, putative, expressed
Os.49774.1.S1_s_at	-1.225	0.0346832	-0.4	-1	-1.9	-1.6		NC	D	MD	D	LOC_Os02g15700	expressed protein
Os.52360.1.S1_at	-1.225	0.00299471	-1.4	-1.5	-1.1	-0.9		D	D	D	D	LOC_Os10g09684	expressed protein
OsAffx.12383.1.S1_at	-1.225	0.0421126	-2.3	-0.9	-0.8	-0.9		NC	MD	D	D	LOC_Os02g37260	expressed protein
OsAffx.13510.1.S1_at	-1.2	0.0398125	-0.8	-0.7	-1.1	-2.2		NC	NC	MD	NC	LOC_Os03g56714	expressed protein
Os.11231.1.S1_at	-1.2	0.0412272	-0.3	-1	-1.7	-1.8		NC	D	D	D	LOC_Os05g27090	expressed protein
Os.16879.1.S1_at	-1.2	0.0328113	-0.7	-0.6	-1.7	-1.8		D	D	D	D	LOC_Os06g20820	expressed protein
Os.36859.1.S1_at	-1.2	0.00820144	-0.9	-0.9	-1.3	-1.7		D	D	D	D	LOC_Os08g31830	expressed protein
Os.8413.2.A1_x_at	-1.2	0.0098203	-1.5	-1.4	-0.6	-1.3		D	D	D	D	LOC_Os04g28520	fatty acyl coA reductase, putative, expressed
OsAffx.22670.1.S1_s_at	-1.2	0.036996	-1.7	-1.8	-0.4	-0.9		D	D	NC	NC	LOC_Os03g56130	lichenase-2 precursor, putative
OsAffx.26295.1.S1_at	-1.2	0.000445636	-1.4	-1.1	-1.1	-1.2		D	D	D	D	LOC_Os04g32820	expressed protein
Os.11831.1.S1_at	-1.175	0.0429919	-0.6	-0.6	-2	-1.5		D	D	D	D	LOC_Os06g13560	benzoate carboxyl methyltransferase, putative, expressed
Os.31991.1.S1_s_at	-1.175	0.0221632	-0.5	-1	-1.7	-1.5		D	D	D	D	LOC_Os11g02290	expressed protein
Os.34358.1.S1_at	-1.175	0.0349071	-0.5	-1.3	-0.9	-2		D	D	D	D	LOC_Os07g42924	alcohol dehydrogenase 3, putative, expressed
Os.8398.1.S1_a_at	-1.175	0.00948003	-1.5	-1.5	-0.7	-1		D	D	D	D	LOC_Os04g42610	expressed protein
OsAffx.31574.2.S1_at	-1.175	0.0415117	-0.2	-1.2	-1.6	-1.7		NC	D	D	D	LOC_Os12g04320	flavonol 4-sulfotransferase, putative, expressed
OsAffx.5966.1.S1_at	-1.175	0.00427451	-1.1	-1.1	-1.6	-0.9		D	D	MD	MD	LOC_Os08g28570	resistance protein, putative, expressed
Os.7174.1.S1_at	-1.175	0.0208056	-1.3	-1.5	-0.4	-1.5		D	D	D	D	LOC_Os10g38540	glutathione S-transferase GSTU6, putative, expressed
OsAffx.30023.1.S1_at	-1.15	0.0362076	-0.5	-2	-1.2	-0.9		NC	NC	D	D	LOC_Os09g25840	conserved hypothetical protein
Os.10255.1.S1_s_at	-1.15	0.00235385	-0.8	-1.2	-1.3	-1.3		NC	D	D	D	LOC_Os01g37350	retrotransposon protein, putative, Ty3-gypsy subclass, expressed
Os.14381.1.S1_a_at	-1.15	0.0250074	-0.6	-0.8	-1.4	-1.8		D	D	D	D	LOC_Os03g28300	ATP binding protein, putative, expressed
Os.51389.1.S1_at	-1.15	0.0172488	-0.6	-1.6	-0.9	-1.5		NC	D	NC	NC	LOC_Os11g02670	protein binding protein, putative, expressed
Os.8413.2.A1_at	-1.15	0.0145729	-1.5	-1.4	-0.5	-1.2		D	D	D	D	LOC_Os04g28520	fatty acyl coA reductase, putative, expressed
OsAffx.11997.1.S1_at	-1.15	0.0221284	-0.7	-0.9	-1.1	-1.9		D	D	D	D	LOC_Os02g12070	expressed protein
Os.14381.1.S1_at	-1.125	0.0470681	-0.4	-0.8	-1.3	-2		D	D	D	D	LOC_Os03g28300	ATP binding protein, putative, expressed
Os.27281.1.S1_at	-1.125	0.0454443	-1.4	-1.8	-0.2	-1.1		D	D	NC	D	LOC_Os04g02620	steroid dehydrogenase let-767, putative, expressed
Os.5012.1.S1_at	-1.125	0.0454443	-0.2	-1.1	-1.4	-1.8		NC	D	D	D	LOC_Os01g40860	retinal dehydrogenase 1, putative, expressed
Os.51124.1.S1_at	-1.125	0.0430149	-1.8	-1.5	-0.9	-0.3		D	D	NC	NC	LOC_Os05g45180	hydroquinone glucosyltransferase, putative, expressed
Os.52261.1.S1_at	-1.125	0.00484566	-0.8	-1.2	-1.5	-1		D	D	D	D	LOC_Os04g47360	prolyl endopeptidase, putative, expressed
Os.9700.1.S1_at	-1.125	0.0349962	-0.5	-0.7	-1.7	-1.6		D	D	D	D	LOC_Os08g28980	RNA exonuclease 4, putative, expressed
OsAffx.25038.1.S1_at	-1.125	0.0414003	-0.3	-1.2	-1.1	-1.9		NC	D	MD	D	LOC_Os03g10440	1,4-beta-xylanase, putative, expressed
OsAffx.28705.1.S1_at	-1.125	0.00647636	-1.3	-1.5	-0.8	-0.9		NC	NC	NC	D	LOC_Os10g39670	ATP binding protein, putative, expressed
Os.14381.2.S1_x_at	-1.1	0.0213757	-0.7	-0.8	-1.1	-1.8		D	D	D	D	LOC_Os03g28300	ATP binding protein, putative, expressed
Os.15250.1.S1_at	-1.1	0.0409404	-0.2	-1.1	-1.6	-1.5		D	D	D	D	LOC_Os08g24790	membrane protein, putative, expressed
Os.27061.2.A1_x_at	-1.1	0.0111485	-0.7	-0.9	-1.2	-1.6		D	D	D	D	LOC_Os11g35710	cycloartenol synthase, putative, expressed
Os.51383.1.S1_at	-1.1	0.034252	-0.3	-1	-1.5	-1.6		D	D	D	D	LOC_Os07g40910	expressed protein
Os.53277.1.S1_at	-1.1	0.030957	-0.3	-1.1	-1.4	-1.6		NC	D	D	D	LOC_Os06g24490	expressed protein
Os.5999.1.S1_at	-1.1	0.000577198	-0.9	-1.1	-1.2	-1.2		D	D	D	D	LOC_Os12g28590	cell Division Protein AAA ATPase family, putative, expressed
OsAffx.28287.1.S1_at	-1.1	0.0277058	-0.5	-1.4	-0.8	-1.7		NC	D	NC	D	LOC_Os07g05380	ATPase, putative, expressed
OsAffx.6035.1.S1_at	-1.1	0.0400986	-0.5	-1.3	-0.7	-1.9		NC	NC	D	D	LOC_Os08g35580	expressed protein
Os.7669.1.S1_at	-1.1	0.0260996	-1.9	-0.9	-0.8	-0.8		D	D	D	D	LOC_Os03g26530	acyltransferase, putative, expressed
Os.50950.1.S1_x_at	-1.075	0.0463595	-0.3	-1.1	-1	-1.9		D	D	D	D	LOC_Os02g44740	expressed protein
Os.7767.1.S1_at	-1.075	0.00801774	-0.6	-1.1	-1.2	-1.4		D	D	D	D	LOC_Os07g04930	vegetative cell wall protein gp1 precursor, putative, expressed
Os.8582.1.S1_at	-1.075	0.0481397	-0.4	-0.7	-1.3	-1.9		D	D	D	D	LOC_Os08g14109	retrotransposon protein, putative, Ty1-copia subclass, expressed
Os.43896.1.S1_at	-1.075	0.00673931	-0.6	-1.2	-1.3	-1.2		NC	NC	D	D	LOC_Os03g08900	transparent testa 12 protein, putative, expressed
OsAffx.14956.1.S1_at	-1.075	0.0445828	-0.3	-0.8	-1.7	-1.5		D	D	NC	NC	LOC_Os05g34330	transposon protein, putative, CACTA, En/Spm sub-class
OsAffx.21933.1.S1_at	-1.075	0.0255207	-1.7	-0.6	-0.7	-1.3		MD	NC	NC	NC	LOC_Os01g73180	hypothetical protein
OsAffx.26672.1.S1_x_at	-1.075	0.0445828	-0.3	-0.8	-1.7	-1.5		D	D	MD	D	LOC_Os04g45170	ATP binding protein, putative, expressed
Os.18462.1.S1_at	-1.05	0.0108108	-0.8	-1.5	-1.2	-0.7		NC	NC	D	D	LOC_Os03g30950	acyl-desaturase, chloroplast precursor, putative, expressed
Os.2362.2.S1_x_at	-1.05	0.0473708	-0.3	-0.8	-1.8	-1.3		NC	MD	D	D	LOC_Os02g35770	homeobox protein, putative, expressed
Os.30200.1.S1_at	-1.05	0.028147	-0.6	-1	-1.8	-0.8		D	D	D	D	LOC_Os11g47840	membrane protein, putative, expressed
Os.33471.1.A1_at	-1.05	4.57036e-05	-1.1	-1.1	-1	-1		D	D	D	D	LOC_Os08g38700	BTB/POZ domain containing protein, expressed
Os.39129.1.S1_at	-1.05	0.0473708	-0.3	-0.8	-1.3	-1.8		NC	D	D	D	LOC_Os10g33760	NAC domain-containing protein 21/22, putative, expressed
Os.48216.1.S1_at	-1.05	0.0108108	-0.7	-0.8	-1.5	-1.2		D	D	D	D	LOC_Os09g34250	indole-3-acetate beta-glucosyltransferase, putative, expressed
Os.51719.1.S1_at	-1.05	0.0492387	-0.3	-0.7	-1.6	-1.6		NC	NC	NC	D	LOC_Os11g47900	chitin-inducible gibberellin-responsive protein 2, putative, expressed
Os.7108.1.S1_at	-1.05	0.00796556	-1.5	-0.8	-1.1	-0.8		D	D	D	D	LOC_Os02g37190	expressed protein
OsAffx.15447.1.S1_at	-1.05	0.0308252	-0.9	-0.4	-1.7	-1.2		D	NC	NC	NC	LOC_Os06g16000	cytokinin-O-glucosyltransferase 3, putative, expressed
OsAffx.17566.1.S1_at	-1.05	0.0455064	-1	-0.2	-1.7	-1.3		NC	NC	D	D	LOC_Os09g04624	anther-specific proline-rich protein APG precursor, putative, expressed
OsAffx.27033.2.S1_s_at	-1.05	0.00598626	-0.8	-0.8	-1.4	-1.2		D	D	D	D	LOC_Os05g26940	CBL-interacting serine/threonine-protein kinase 11, putative, expressed
Os.36558.1.S1_x_at	-1.05	0.0399422	-0.4	-0.7	-1.7	-1.4		D	D	D	D	LOC_Os11g02290	expressed protein
Os.6669.1.S1_at	-1.05	0.0362664	-0.3	-0.9	-1.6	-1.4		D	D	D	D	LOC_Os07g40890	igA FC receptor precursor, putative, expressed
OsAffx.26659.1.S1_x_at	-1.05	0.0492387	-0.2	-0.9	-1.7	-1.4		NC	D	NC	NC	LOC_Os04g58760	plant integral membrane protein TIGR01569 containing protein, expressed
OsAffx.19806.1.A1_at	-1.025	0.0233955	-0.8	-1.6	-1.2	-0.5		NC	D	NC	NC	LOC_Os12g24620	hypothetical protein
OsAffx.22928.1.S1_at	-1.025	0.00632844	-0.6	-1.1	-1.1	-1.3		D	D	NC	NC	not match	Oryza sativa (japonica cultivar-group) unnamed protein product (Gene), mRNA.
Os.1215.1.S1_at	-1.025	0.0198248	-0.4	-1	-1.4	-1.3		MD	D	D	D	LOC_Os04g37500	glutamate decarboxylase, putative, expressed
Os.46635.1.S1_x_at	-1.025	0.0261353	-0.3	-1.1	-1.3	-1.4		NC	D	D	D	LOC_Os10g38350	glutathione S-transferase GSTU6, putative, expressed
Os.53542.1.S1_x_at	-1.025	0.00501745	-0.7	-0.9	-1.2	-1.3		D	D	D	D	LOC_Os01g70240	expressed protein
Os.53599.1.S1_at	-1.025	0.0317399	-0.5	-0.7	-1.7	-1.2		D	NC	NC	D	LOC_Os06g35650	reticuline oxidase precursor, putative, expressed
OsAffx.16847.1.A1_at	-1.025	0.00843629	-1	-0.8	-1.5	-0.8		NC	NC	D	MD	LOC_Os08g05970	expressed protein
Os.15791.1.S1_at	-1	0.0275203	-0.5	-1.2	-0.7	-1.6		D	D	MD	D	LOC_Os04g46140	(11670.m04491)
Os.15941.2.S1_x_at	-1	0.018074	-0.5	-0.8	-1.4	-1.3		D	D	D	D	LOC_Os01g65510	F-box protein interaction domain containing protein, expressed
Os.18648.1.S1_at	-1	0.0425604	-0.2	-1	-1.2	-1.6		NC	D	D	D	LOC_Os07g04940	conserved hypothetical protein
Os.39458.1.A1_at	-1	0.0395018	-1.5	-0.2	-1	-1.3		NC	NC	D	NC	LOC_Os02g52430	regulator of ribonuclease activity A, putative, expressed
Os.47737.1.S1_at	-1	0.00799121	-0.8	-1.1	-0.7	-1.4		D	D	NC	D	LOC_Os02g48450	xylem cysteine proteinase 2 precursor, putative, expressed
Os.54203.1.S1_at	-1	0.0136561	-0.5	-0.9	-1.3	-1.3		NC	D	NC	D	LOC_Os09g32260	ANAC079/ANAC080, putative, expressed
Os.55541.1.S1_at	-1	0.0435835	-0.3	-1.2	-0.8	-1.7		NC	D	NC	NC	LOC_Os07g34040	harpin-induced protein, putative, expressed
Os.9920.1.S1_at	-1	0.0236633	-0.8	-0.5	-1.6	-1.1		D	D	D	D	LOC_Os05g06814	expressed protein
OsAffx.27033.1.S1_at	-1	0.0095346	-0.5	-1.1	-1.2	-1.2		D	D	D	D	LOC_Os05g26940	CBL-interacting serine/threonine-protein kinase 11, putative, expressed
Os.55236.1.S1_at	-1	0.0119669	-1.2	-0.6	-0.8	-1.4		D	D	D	D	LOC_Os02g37970	expressed protein
Os.11253.1.S1_at	-0.975	0.00579194	-0.8	-1.1	-1.3	-0.7		D	D	D	D	LOC_Os01g63210	expressed protein
Os.24580.2.A1_at	-0.975	0.0267035	-0.4	-0.8	-1.2	-1.5		NC	D	D	D	LOC_Os02g05950	phytosulfokine receptor precursor, putative, expressed
Os.36708.1.S1_at	-0.975	0.0424985	-0.3	-1	-0.9	-1.7		D	D	D	D	LOC_Os07g04960	verprolin, putative, expressed
Os.51144.1.S1_at	-0.975	0.0424985	-0.2	-0.9	-1.3	-1.5		D	D	D	D	LOC_Os07g47210	anther-specific proline-rich protein APG, putative, expressed
Os.51171.1.S1_at	-0.975	0.0140733	-1.3	-1.3	-0.6	-0.7		D	D	NC	NC	LOC_Os04g32860	expressed protein
Os.8397.1.S1_at	-0.975	0.0297913	-0.6	-0.5	-1.3	-1.5		D	D	D	D	LOC_Os11g18940	WW domain containing protein, expressed
Os.27143.1.S1_at	-0.975	0.0287569	-0.4	-1	-0.9	-1.6		D	D	D	D	LOC_Os07g48060	cationic peroxidase 1 precursor, putative, expressed
Os.42024.1.S1_at	-0.975	0.0236677	-0.5	-0.7	-1.2	-1.5		D	D	D	D	LOC_Os01g56420	copper transporter 1, putative, expressed
Os.8621.1.S1_a_at	-0.975	0.0297913	-0.3	-0.9	-1.3	-1.4		NC	D	D	D	LOC_Os08g37300	mucin-2 precursor, putative, expressed
Os.8902.1.S1_at	-0.975	0.0297913	-1.3	-0.3	-1.4	-0.9		D	D	D	D	LOC_Os02g28220	transferase, putative, expressed
Os.18660.1.S1_x_at	-0.975	0.0140733	-0.6	-0.7	-1.3	-1.3		D	D	D	D	LOC_Os11g02054	expressed protein
Os.27703.1.S1_a_at	-0.95	0.00880577	-1.2	-1	-1.1	-0.5		D	D	D	D	LOC_Os09g13650	expressed protein
Os.46700.1.S1_at	-0.95	0.00481823	-1	-1.2	-1	-0.6		D	D	D	NC	LOC_Os10g18820	dirigent-like protein, putative, expressed
OsAffx.14922.1.S1_at	-0.95	0.00410382	-1	-0.6	-1.1	-1.1		NC	NC	D	MD	LOC_Os05g32570	(11682.m03044)
OsAffx.27456.1.S1_at	-0.95	0.00713633	-0.9	-1.3	-0.6	-1		NC	NC	NC	D	LOC_Os06g04590	OsSAUR24 - Auxin-responsive SAUR gene family member, expressed
Os.49530.1.S1_at	-0.95	0.0420735	-0.4	-1	-1.7	-0.7		D	D	D	D	LOC_Os01g63540	cytochrome P450 86A1, putative, expressed
Os.50290.1.S1_at	-0.95	0.0320046	-0.3	-0.9	-1.1	-1.5		NC	D	NC	NC	LOC_Os02g49520	ubiquitin-protein ligase, putative, expressed
Os.50958.1.S1_at	-0.95	0.00795988	-0.8	-1.2	-0.6	-1.2		NC	MD	NC	NC	LOC_Os06g47820	BRASSINOSTEROID INSENSITIVE 1-associated receptor kinase 1 precursor, putative, expressed
Os.9544.1.A1_at	-0.95	0.0398144	-0.3	-0.7	-1.4	-1.4		D	D	D	D	LOC_Os07g07920	lipid binding protein, putative, expressed
OsAffx.12783.1.S1_at	-0.95	0.0244226	-0.4	-0.9	-1	-1.5		NC	NC	NC	D	LOC_Os03g08530	alanine aminotransferase 2, putative, expressed
OsAffx.24742.1.S1_x_at	-0.95	0.0364463	-0.9	-0.5	-1.7	-0.7		NC	NC	D	NC	LOC_Os02g45750	protein kinase, putative, expressed
OsAffx.31650.1.S1_at	-0.95	0.00481823	-0.6	-1	-1	-1.2		D	D	D	D	LOC_Os12g08720	transcription regulator, putative, expressed
OsAffx.7376.1.S1_at	-0.95	0.0466163	-0.4	-0.5	-1.5	-1.4		NC	D	D	D	LOC_Os11g41650	adenylyl-sulfate kinase 1, chloroplast precursor, putative, expressed
Os.46397.1.S1_x_at	-0.925	0.0472147	-0.3	-0.6	-1.3	-1.5		NC	D	D	D	LOC_Os10g35490	epoxide hydrolase, putative, expressed
Os.53542.1.S1_at	-0.925	0.0103061	-0.6	-0.7	-1.2	-1.2		D	D	D	D	LOC_Os01g70240	expressed protein
Os.55823.1.S1_at	-0.925	0.0376635	-0.2	-1.3	-0.9	-1.3		D	D	D	D	LOC_Os12g24490	zinc finger, C3HC4 type family protein, expressed
OsAffx.4511.1.S1_s_at	-0.925	0.027198	-0.4	-1.2	-1.4	-0.7		D	D	NC	NC	LOC_Os05g33900	nodulin-like protein, putative, expressed
Os.15185.1.S1_s_at	-0.925	0.0400359	-0.9	-0.3	-1.6	-0.9		D	D	D	D	LOC_Os05g48390	ubiquitin conjugating enzyme, putative, expressed
Os.46551.1.S1_at	-0.925	0.0142106	-1.2	-1.1	-0.4	-1		D	D	NC	D	LOC_Os10g17260	flavonoid 3-monooxygenase, putative, expressed
Os.5242.1.S1_at	-0.9	0.00785183	-0.9	-0.7	-1.3	-0.7		D	D	D	D	LOC_Os01g58260	peptidase/ subtilase, putative, expressed
Os.10644.1.S1_at	-0.9	0.0462051	-1.3	-1.2	-0.1	-1		D	D	NC	D	LOC_Os11g27264	serine carboxypeptidase 1 precursor, putative, expressed
Os.11707.1.A1_at	-0.9	0.0149165	-1.3	-0.6	-0.6	-1.1		D	D	NC	D	LOC_Os03g54130	cysteine protease 1 precursor, putative, expressed
Os.15797.1.S1_at	-0.9	0.0487455	-0.5	-0.4	-1.6	-1.1		D	D	D	D	LOC_Os05g06990	protein kinase, putative, expressed
Os.40683.1.S1_at	-0.9	0.0324267	-1.2	-1.2	-0.2	-1		D	D	NC	D	LOC_Os01g33160	pop3 peptide, putative, expressed
OsAffx.14231.1.S1_at	-0.9	0.0216435	-1.5	-0.7	-0.8	-0.6		D	NC	NC	NC	LOC_Os04g41400	peptide transporter PTR2, putative, expressed
Os.19632.1.S1_at	-0.9	0.0171041	-1	-0.4	-0.9	-1.3		D	NC	NC	NC	LOC_Os03g46470	zinc transporter 10 precursor, putative, expressed
Os.27085.1.A1_at	-0.9	0.0361394	-1.5	-1	-0.8	-0.3		D	D	D	NC	LOC_Os08g33940	MYB96, putative, expressed
Os.52580.1.S1_at	-0.9	0.0193489	-0.5	-0.7	-1.4	-1		D	D	D	NC	LOC_Os08g10330	SHR5-receptor-like kinase, putative, expressed
Os.53485.1.S1_at	-0.9	0.0487455	-0.4	-0.7	-1.7	-0.8		D	D	NC	NC	LOC_Os03g07170	expressed protein
Os.7228.1.S1_at	-0.9	0.0160026	-0.5	-0.7	-1.1	-1.3		D	D	D	D	LOC_Os02g51970	phi-1-like phosphate-induced protein, putative, expressed
OsAffx.14384.1.S1_at	-0.9	0.0311997	-0.6	-0.4	-1.3	-1.3		D	D	NC	D	LOC_Os04g52890	BCL-2 binding anthanogene-1, putative, expressed
OsAffx.26367.1.S1_at	-0.875	0.0275801	-0.3	-0.8	-1.3	-1.1		D	D	D	D	LOC_Os04g37760	expressed protein
OsAffx.30670.1.S1_at	-0.875	0.0301437	-1.1	-0.2	-1.1	-1.1		D	NC	D	D	LOC_Os10g34480	cytochrome P450 86A2, putative, expressed
Os.28213.1.S1_at	-0.875	0.0153924	-0.5	-1	-0.7	-1.3		D	D	D	D	LOC_Os12g41600	OsSAUR57 - Auxin-responsive SAUR gene family member, expressed
Os.49126.1.S1_at	-0.875	0.0225594	-0.4	-0.7	-1.1	-1.3		D	D	D	D	LOC_Os11g05480	TGACG-sequence-specific DNA-binding protein TGA-2.1, putative, expressed
Os.49607.1.S1_at	-0.875	0.0393151	-0.8	-0.6	-0.5	-1.6		D	D	NC	D	LOC_Os03g09880	AIR12, putative, expressed
Os.51142.1.S1_at	-0.875	0.0419765	-0.2	-0.8	-1.1	-1.4		NC	D	D	D	LOC_Os04g46660	cyclin-dependent protein kinase, putative, expressed
Os.51251.1.S1_at	-0.875	0.0213308	-0.3	-1.2	-1	-1		NC	NC	MD	NC	LOC_Os02g49650	expressed protein
Os.54294.1.S1_at	-0.875	0.0327361	-0.3	-0.7	-1.3	-1.2		NC	D	D	D	LOC_Os01g08340	protein binding protein, putative, expressed
Os.54971.1.S1_at	-0.875	0.0225594	-1.3	-0.7	-1.1	-0.4		NC	NC	D	NC	LOC_Os11g35320	BSD domain containing protein, expressed
Os.8422.1.S1_at	-0.875	0.0314366	-1.2	-1.1	-0.2	-1		D	D	NC	NC	LOC_Os01g68050	betaine/proline transporter, putative, expressed
OsAffx.17065.1.A1_at	-0.875	0.0406441	-0.6	-0.3	-1.3	-1.3		NC	NC	D	MD	LOC_Os08g18890	hypothetical protein
OsAffx.26499.1.S1_at	-0.875	0.0327361	-0.4	-0.7	-0.9	-1.5		NC	NC	D	NC	LOC_Os04g47320	mechanosensitive ion channel family protein, expressed
OsAffx.27333.1.S1_at	-0.875	0.0263105	-0.4	-0.7	-1	-1.4		D	D	D	D	LOC_Os05g45880	ethanolamine kinase 1, putative, expressed
OsAffx.28504.1.S1_at	-0.875	0.0201145	-1.1	-0.3	-1.1	-1		D	NC	D	D	LOC_Os07g18154	aldehyde oxidase 1, putative, expressed
OsAffx.30103.4.S1_s_at	-0.875	0.0393151	-0.2	-1.2	-0.8	-1.3		NC	NC	D	D	LOC_Os09g27930	UBiQuitin family member, putative, expressed
OsAffx.5065.1.S1_x_at	-0.875	0.0131338	-0.5	-0.8	-0.9	-1.3		D	D	D	D	LOC_Os06g39906	OCP3, putative, expressed
OsAffx.7771.1.S1_x_at	-0.875	0.0120349	-0.6	-0.6	-1.1	-1.2		D	NC	D	D	LOC_Os12g32710	NB-ARC domain containing protein, expressed
Os.11703.1.S1_at	-0.85	0.0272069	-0.6	-0.4	-1.1	-1.3		D	D	D	D	LOC_Os09g28050	asparate aminotransferase, putative, expressed
Os.11937.1.S1_at	-0.85	0.00224807	-1.1	-0.7	-0.8	-0.8		D	D	D	D	LOC_Os11g29370	hydrolase, putative, expressed
Os.15938.1.S1_at	-0.85	0.0495687	-0.2	-0.9	-1.5	-0.8		NC	D	MD	D	LOC_Os03g17790	expressed protein
Os.24753.1.S1_at	-0.85	0.0382339	-0.3	-0.6	-1.3	-1.2		D	D	D	D	LOC_Os09g28720	gibberellin receptor GID1L2, putative, expressed
Os.33816.1.S1_at	-0.85	0.0155874	-0.4	-0.8	-1.2	-1		D	D	D	D	LOC_Os01g52610	plant integral membrane protein TIGR01569 containing protein, expressed
Os.4022.1.S1_at	-0.85	0.0354381	-0.2	-1	-0.9	-1.3		NC	D	D	D	LOC_Os02g20850	rac-like GTP-binding protein 7, putative, expressed
Os.53188.1.S1_at	-0.85	0.0312886	-0.7	-0.5	-1.5	-0.7		D	NC	D	D	LOC_Os05g10940	zinc transporter 4, chloroplast precursor, putative, expressed
Os.5560.1.S1_at	-0.85	0.0245328	-0.5	-0.5	-1.2	-1.2		D	D	D	D	LOC_Os01g62870	aldose reductase, putative, expressed
Os.8487.1.S1_at	-0.85	0.0143777	-1.1	-0.8	-0.4	-1.1		D	D	NC	D	LOC_Os05g18470	transporter-like protein, putative, expressed
Os.27155.1.S1_at	-0.85	0.0143777	-0.9	-1.2	-0.4	-0.9		D	D	D	D	LOC_Os06g15170	3-ketoacyl-CoA synthase, putative, expressed
Os.40244.1.S1_at	-0.85	0.0354381	-0.2	-1	-1.3	-0.9		NC	D	D	D	LOC_Os11g31940	esterase precursor, putative, expressed
Os.51575.1.S1_at	-0.85	0.0258646	-0.3	-0.9	-1.3	-0.9		NC	D	NC	D	LOC_Os05g28780	expressed protein
Os.56382.1.S1_at	-0.85	0.0155874	-0.4	-1	-1.2	-0.8		D	D	D	D	LOC_Os08g01830	receptor protein kinase CRINKLY4 precursor, putative, expressed
Os.12811.2.S1_at	-0.825	0.022152	-1.3	-0.4	-0.7	-0.9		NC	NC	D	D	LOC_Os06g46000	tubulin beta-3 chain, putative, expressed
Os.57214.1.S1_at	-0.825	0.00502327	-0.9	-0.7	-1.1	-0.6		D	D	D	NC	LOC_Os08g36970	expressed protein
Os.10244.1.S1_s_at	-0.825	0.041034	-0.2	-0.7	-1.2	-1.2		NC	D	D	D	LOC_Os02g02340	glycerol-3-phosphate acyltransferase 8, putative, expressed
Os.27961.1.S1_at	-0.825	0.0104771	-0.6	-0.6	-0.9	-1.2		D	D	D	D	LOC_Os02g21890	expressed protein
Os.36919.1.S1_at	-0.825	0.0167475	-0.8	-0.7	-1.3	-0.5		D	D	D	D	LOC_Os01g62010	monoglyceride lipase, putative, expressed
Os.37075.1.S1_at	-0.825	0.000425693	-0.7	-0.8	-0.9	-0.9		D	D	D	D	LOC_Os09g28280	gibberellin receptor GID1L2, putative, expressed
Os.49676.1.S1_at	-0.825	0.0116774	-0.5	-0.9	-0.7	-1.2		D	D	D	D	LOC_Os04g55610	expressed protein
Os.50282.1.S1_at	-0.825	0.0306843	-1	-1.3	-0.3	-0.7		D	D	NC	NC	LOC_Os09g27320	zinc finger protein, putative
Os.9086.1.S1_at	-0.825	0.0455449	-0.3	-0.5	-1.3	-1.2		NC	NC	D	D	LOC_Os03g10210	DNA binding protein, putative, expressed
Os.9389.2.S1_s_at	-0.825	0.0455449	-1.5	-0.5	-0.9	-0.4		D	NC	D	NC	LOC_Os10g38060	phospholipase D beta 1, putative, expressed
OsAffx.4133.1.S1_at	-0.825	0.041034	-0.8	-1.5	-0.4	-0.6		NC	D	NC	NC	LOC_Os04g50020	metal ion binding protein, putative, expressed
OsAffx.7517.1.S1_x_at	-0.825	6.11639e-05	-0.9	-0.8	-0.8	-0.8		D	D	NC	D	LOC_Os12g07580	disease resistance response protein 206, putative, expressed
Os.16775.1.S1_at	-0.8	0.0205442	-1.2	-0.5	-1	-0.5		D	NC	NC	NC	LOC_Os01g70540	retrotransposon protein, putative, unclassified, expressed
Os.16810.1.S1_at	-0.8	0.0310849	-0.3	-0.7	-0.9	-1.3		NC	D	D	D	LOC_Os03g11290	expressed protein
Os.17167.1.S1_at	-0.8	0.0122275	-0.5	-0.8	-0.7	-1.2		D	D	D	D	LOC_Os06g03540	oligopeptide transporter 9, putative, expressed
Os.23028.1.S1_s_at	-0.8	0.0342002	-0.2	-0.8	-1	-1.2		NC	D	D	D	LOC_Os03g08490	ethylene-responsive element binding protein 2, putative, expressed
Os.26482.1.S1_at	-0.8	0.00148107	-0.7	-1	-0.7	-0.8		D	D	D	D	LOC_Os10g40420	36.4 kDa proline-rich protein, putative, expressed
Os.35573.1.S1_at	-0.8	0.0205442	-1.1	-0.6	-0.4	-1.1		MD	NC	NC	NC	LOC_Os01g41240	sigma factor sigB regulation protein rsbQ, putative, expressed
Os.4750.1.S1_x_at	-0.8	0.0264873	-0.3	-0.7	-1	-1.2		NC	D	D	D	LOC_Os01g15970	expressed protein
Os.49840.1.S1_at	-0.8	0.048527	-0.4	-0.5	-1.5	-0.8		NC	D	D	D	LOC_Os02g05980	phytosulfokine receptor precursor, putative, expressed
Os.53478.1.S1_at	-0.8	0.0022595	-1	-0.8	-0.8	-0.6		D	D	D	D	LOC_Os11g29500	expressed protein
Os.57550.1.S1_at	-0.8	0.0122275	-1.2	-0.7	-0.5	-0.8		D	NC	NC	D	LOC_Os12g02310	nonspecific lipid-transfer protein 2 precursor, putative, expressed
Os.7795.1.S1_at	-0.8	0.00509132	-1.1	-0.7	-0.6	-0.8		MD	NC	NC	NC	LOC_Os12g13350	hypothetical protein
OsAffx.20747.1.S1_at	-0.8	0.0326382	-0.4	-0.5	-1.3	-1		NC	NC	NC	D	LOC_Os10g05770	hypothetical protein
OsAffx.24066.1.S1_x_at	-0.8	0.0234848	-0.3	-0.9	-0.8	-1.2		MD	D	D	D	LOC_Os02g02340	glycerol-3-phosphate acyltransferase 8, putative, expressed
OsAffx.26598.1.S1_x_at	-0.8	0.024979	-0.3	-0.7	-1.1	-1.1		NC	D	D	D	LOC_Os04g54190	serine/threonine-protein kinase receptor precursor, putative, expressed
OsAffx.27741.1.S1_s_at	-0.8	0.0176777	-0.4	-0.7	-0.9	-1.2		NC	NC	D	D	LOC_Os06g20820	expressed protein
OsAffx.6325.1.S1_at	-0.8	0.0264873	-0.3	-0.7	-1.2	-1		NC	D	D	D	LOC_Os09g18450	flavonol synthase/flavanone 3-hydroxylase, putative
Os.11240.1.S1_at	-0.8	0.000813646	-0.7	-0.9	-0.7	-0.9		NC	NC	NC	D	LOC_Os01g03914	metal tolerance protein C3, putative, expressed
Os.16532.1.S1_at	-0.8	0.0176777	-0.4	-0.7	-1.2	-0.9		D	D	D	D	LOC_Os03g52370	expressed protein
Os.27595.1.S1_at	-0.8	0.0234848	-1.3	-0.7	-0.8	-0.4		D	D	D	NC	LOC_Os08g25310	phosphatidylinositol transfer-like protein III, putative, expressed
Os.36919.2.S1_s_at	-0.8	0.0264873	-0.9	-0.6	-1.3	-0.4		D	D	D	NC	LOC_Os01g62010	monoglyceride lipase, putative, expressed
Os.46341.1.S1_at	-0.8	0.0326382	-1	-0.5	-1.3	-0.4		D	D	D	NC	LOC_Os10g23820	agmatine coumaroyltransferase, putative, expressed
Os.46833.1.S1_at	-0.8	0.0295414	-0.2	-1.1	-1	-0.9		D	D	NC	D	LOC_Os10g25870	dirigent-like protein pDIR12, putative, expressed
Os.51533.1.S1_at	-0.8	0.00407658	-0.5	-0.9	-0.9	-0.9		D	D	MD	D	LOC_Os06g34650	RING-H2 finger protein ATL2L, putative, expressed
Os.2580.1.S1_at	-0.775	0.0326982	-0.3	-0.8	-1.3	-0.7		NC	D	NC	MD	LOC_Os10g33350	endo-beta-N-acetylglucosaminidase, putative, expressed
Os.49540.1.A1_x_at	-0.775	0.00845372	-0.5	-0.8	-1.1	-0.7		NC	D	D	D	LOC_Os01g57730	peroxidase 56 precursor, putative, expressed
Os.52574.2.S1_x_at	-0.775	0.0183134	-0.4	-0.8	-1.2	-0.7		NC	MD	D	NC	LOC_Os04g41450	TGF-beta receptor, type I/II extracellular region, putative, expressed
Os.10477.2.S1_x_at	-0.775	0.0377189	-0.4	-0.4	-1.2	-1.1		D	D	D	D	LOC_Os05g11810	gibberellin 2-beta-dioxygenase 1, putative, expressed
Os.19503.1.S1_at	-0.775	0.0496444	-0.6	-0.5	-0.5	-1.5		NC	NC	NC	D	LOC_Os03g58490	expressed protein
Os.19524.1.S1_at	-0.775	0.0360371	-0.2	-0.7	-1.1	-1.1		NC	D	D	D	LOC_Os08g10510	aminotransferase y4uB, putative, expressed
Os.26735.1.S1_at	-0.775	0.027767	-0.4	-0.5	-1.2	-1		D	D	D	D	LOC_Os11g06440	expressed protein
Os.33625.5.S1_x_at	-0.775	0.0168104	-0.3	-0.9	-0.9	-1		NC	D	NC	NC	LOC_Os01g70840	esterase PIR7B, putative, expressed
Os.50879.1.S1_at	-0.775	0.0183134	-0.3	-0.8	-1	-1		D	D	D	MD	LOC_Os09g38510	ATPUP5, putative, expressed
Os.53150.1.S1_at	-0.775	0.0377189	-0.4	-0.4	-1.2	-1.1		D	D	D	D	LOC_Os08g41730	proteasome subunit beta type 1, putative, expressed
Os.5343.1.S1_at	-0.775	0.0360371	-0.2	-0.7	-1.1	-1.1		NC	D	MD	D	LOC_Os03g42830	transparent testa 12 protein, putative, expressed
Os.6034.1.S1_at	-0.775	0.0496444	-0.6	-1.5	-0.5	-0.5		D	MD	NC	D	LOC_Os01g09700	1-aminocyclopropane-1-carboxylate synthase 7, putative, expressed
OsAffx.28236.1.S1_at	-0.775	0.00720484	-0.6	-0.8	-1.1	-0.6		D	NC	NC	D	LOC_Os07g02624	conserved hypothetical protein
Os.33974.1.S1_at	-0.775	0.0213893	-0.9	-0.4	-0.6	-1.2		NC	NC	NC	D	LOC_Os01g08010	expressed protein
Os.54481.2.S1_at	-0.775	0.00845372	-0.5	-0.7	-1.1	-0.8		NC	NC	NC	MD	LOC_Os04g49460	ATP binding protein, putative, expressed
Os.6177.2.S1_at	-0.775	0.00282581	-0.7	-0.6	-0.8	-1		D	D	D	D	LOC_Os10g14180	expressed protein
OsAffx.14232.1.S1_x_at	-0.775	0.031043	-0.3	-1	-0.6	-1.2		NC	NC	D	D	LOC_Os04g41540	calmodulin, putative, expressed
OsAffx.20067.1.S1_s_at	-0.775	0.0360371	-0.3	-0.6	-0.9	-1.3		NC	D	MD	D	LOC_Os12g41090	CBL-interacting serine/threonine-protein kinase 15, putative, expressed
OsAffx.28308.2.S1_x_at	-0.775	0.0377189	-1.1	-1.2	-0.4	-0.4		NC	D	NC	NC	LOC_Os10g32760	protein binding protein, putative, expressed
Os.47343.2.S1_x_at	-0.75	0.0448362	-1	-0.8	-1.1	-0.1		D	D	NC	NC	LOC_Os09g39740	amino acid binding protein, putative, expressed
Os.10281.2.S1_x_at	-0.75	0.0108698	-1	-0.7	-0.4	-0.9		D	NC	NC	D	LOC_Os09g06499	sulfate transporter 4.1, chloroplast precursor, putative, expressed
Os.16630.1.S1_at	-0.75	0.0484912	-0.3	-0.7	-0.6	-1.4		NC	D	NC	NC	LOC_Os07g01620	dirigent-like protein pDIR12, putative
Os.16902.1.S1_at	-0.75	0.0153924	-0.6	-1	-0.4	-1		D	D	NC	D	LOC_Os02g41780	integral membrane protein like, putative, expressed
Os.18630.1.S1_at	-0.75	0.00807514	-0.4	-0.9	-0.8	-0.9		D	D	D	D	LOC_Os11g26190	expressed protein
Os.18723.1.S1_at	-0.75	0.0430149	-0.9	-1.1	-0.9	-0.1		D	D	D	NC	LOC_Os08g37210	patatin T5 precursor, putative, expressed
Os.21024.1.S1_at	-0.75	0.0375859	-0.3	-0.5	-1	-1.2		D	D	D	D	LOC_Os03g63900	1-aminocyclopropane-1-carboxylate oxidase 2, putative, expressed
Os.27703.1.S1_s_at	-0.75	0.00433206	-0.9	-0.9	-0.7	-0.5		D	D	D	D	LOC_Os09g13650	expressed protein
Os.30754.1.S1_at	-0.75	0.0138468	-0.4	-0.7	-1.1	-0.8		D	D	D	D	LOC_Os03g35920	expressed protein
Os.37913.1.S1_at	-0.75	0.0169711	-0.5	-1.2	-0.6	-0.7		D	D	NC	NC	LOC_Os04g31870	expressed protein
Os.49470.1.S1_at	-0.75	0.00136933	-0.9	-0.6	-0.7	-0.8		NC	NC	NC	MD	LOC_Os08g40060	expressed protein
Os.4987.1.S1_at	-0.75	0.00323904	-0.7	-1	-0.6	-0.7		D	D	D	D	LOC_Os04g14680	OsAPx3 - Peroxisomal Ascorbate Peroxidase encoding gene, expressed
Os.52267.1.S1_at	-0.75	0.0411988	-0.5	-0.5	-1.4	-0.6		D	D	D	D	LOC_Os06g22330	expressed protein
Os.53816.1.S1_at	-0.75	0.0108698	-1.1	-0.5	-0.6	-0.8		D	D	NC	D	LOC_Os11g37040	expressed protein
Os.8395.1.S1_at	-0.75	0.00433206	-0.9	-0.7	-0.5	-0.9		D	D	D	D	LOC_Os12g37650	expressed protein
Os.9686.1.S1_s_at	-0.75	0.00433206	-0.6	-1	-0.6	-0.8		D	D	NC	D	LOC_Os06g43620	haemolysin-III related family protein, expressed
OsAffx.11717.1.S1_s_at	-0.75	0.00807514	-0.4	-0.8	-0.9	-0.9		D	D	D	D	LOC_Os01g63854	amino acid permease, putative, expressed
OsAffx.26700.1.S1_s_at	-0.75	0.0375859	-0.3	-0.5	-1.2	-1		NC	D	D	D	LOC_Os05g02890	stigma/style ABC transporter, putative, expressed
OsAffx.30176.1.S1_at	-0.75	0.000125085	-0.7	-0.8	-0.8	-0.7		D	D	D	D	LOC_Os09g37710	NIN-like protein 1, putative, expressed
OsAffx.6224.1.S1_at	-0.75	0.0375859	-0.3	-0.5	-1	-1.2		NC	NC	NC	D	not match	hypothetical protein
Os.10534.1.S1_at	-0.725	0.042643	-0.8	-1	-0.1	-1		D	D	NC	D	LOC_Os05g09704	stem 28 kDa glycoprotein precursor, putative, expressed
Os.10841.1.S1_at	-0.725	0.00462139	-0.6	-1	-0.6	-0.7		D	D	D	D	LOC_Os03g18770	wound-induced protein 1, putative, expressed
Os.36434.1.S1_at	-0.725	0.0273848	-0.8	-0.4	-1.2	-0.5		NC	NC	D	D	LOC_Os07g35130	F-box protein interaction domain containing protein, expressed
Os.46731.2.S1_at	-0.725	0.0330182	-0.3	-0.5	-1	-1.1		D	D	D	D	LOC_Os10g04674	disease resistance protein RPM1, putative, expressed
Os.50502.1.S1_at	-0.725	0.010199	-0.8	-1	-0.4	-0.7		D	D	NC	D	LOC_Os11g27329	serine carboxypeptidase 1 precursor, putative, expressed
Os.55736.1.S1_at	-0.725	0.0311254	-0.2	-1.1	-0.8	-0.8		NC	D	NC	NC	LOC_Os06g14630	anther-specific proline-rich protein APG, putative, expressed
OsAffx.31451.1.S1_at	-0.725	0.010199	-0.4	-0.7	-0.8	-1		D	D	NC	NC	LOC_Os11g42950	expressed protein
Os.11570.1.S1_at	-0.725	0.00590494	-0.5	-0.6	-0.9	-0.9		NC	NC	D	D	LOC_Os05g41590	glycerol-3-phosphate dehydrogenase, putative, expressed
Os.33106.1.S1_at	-0.725	0.00235048	-0.6	-0.6	-0.8	-0.9		D	NC	NC	NC	LOC_Os01g57730	peroxidase 56 precursor, putative, expressed
Os.34947.2.S1_x_at	-0.725	0.0219152	-0.7	-0.5	-1.2	-0.5		NC	NC	D	NC	LOC_Os01g74200	protein kinase APK1B, chloroplast precursor, putative, expressed
Os.51820.1.S1_at	-0.725	0.010199	-1	-0.7	-0.8	-0.4		D	D	D	NC	LOC_Os04g57870	expressed protein
Os.623.3.S1_x_at	-0.725	0.0072689	-0.8	-0.5	-1	-0.6		D	D	D	D	LOC_Os01g09640	MCB2 protein, putative, expressed
OsAffx.13338.1.S1_at	-0.725	0.020139	-0.6	-0.5	-1.2	-0.6		D	NC	D	NC	LOC_Os03g44100	hydrolase-like protein, putative, expressed
Os.20136.1.S1_a_at	-0.7	0.0074571	-0.5	-0.7	-1	-0.6		D	D	D	D	LOC_Os09g27700	microtubule-associated protein MAP65-1a, putative, expressed
Os.49808.1.S1_at	-0.7	0.00460717	-0.6	-0.5	-0.8	-0.9		D	D	D	D	LOC_Os03g08740	expressed protein
Os.55079.1.S1_at	-0.7	0.0123076	-0.4	-0.8	-1	-0.6		MD	NC	D	D	not match	Oryza sativa (japonica cultivar-group) cDNA clone:002-128-A08, full insert sequence.
OsAffx.18126.1.S1_at	-0.7	0.014042	-0.6	-0.5	-0.6	-1.1		NC	NC	D	D	LOC_Os10g04450	expressed protein
Os.10174.1.S1_at	-0.7	0.010627	-0.5	-0.5	-0.8	-1		D	D	NC	NC	LOC_Os11g47460	MYB59, putative, expressed
Os.12392.1.S1_at	-0.7	0.00460717	-0.6	-0.9	-0.5	-0.8		D	D	D	D	LOC_Os03g59210	expressed protein
Os.14998.1.S1_at	-0.7	0.0123076	-0.4	-0.6	-1	-0.8		D	D	D	D	LOC_Os04g37670	steroid nuclear receptor, ligand-binding, putative, expressed
Os.16325.1.S1_at	-0.7	0.0074571	-0.4	-0.8	-0.9	-0.7		NC	D	NC	NC	LOC_Os03g37830	potassium transporter 16, putative, expressed
Os.18235.1.S1_at	-0.7	0.0252857	-0.2	-0.9	-0.9	-0.8		D	D	D	D	LOC_Os04g37550	aspartic proteinase nepenthesin-2 precursor, putative, expressed
Os.19465.1.S1_at	-0.7	0.00333555	-0.7	-0.7	-0.5	-0.9		D	D	NC	D	LOC_Os04g56500	expressed protein
Os.26791.1.S1_a_at	-0.7	0.0074571	-0.6	-0.5	-1	-0.7		D	D	D	D	LOC_Os10g10870	ATP binding protein, putative, expressed
Os.27205.1.S1_at	-0.7	0.00333555	-0.5	-0.7	-0.7	-0.9		D	D	D	D	LOC_Os06g48180	xyloglucan endotransglucosylase/hydrolase protein 23 precursor, putative, expressed
Os.35935.2.S1_at	-0.7	0.0415597	-1	-0.4	-1.1	-0.3		MD	NC	NC	NC	LOC_Os07g31250	OsWAK69 - OsWAK receptor-like cytoplasmic kinase (OsWAK-RLCK), expressed
Os.3625.1.S1_at	-0.7	0.0374116	-0.3	-0.5	-1.2	-0.8		NC	D	NC	MD	LOC_Os01g18660	isopenicillin N epimerase, putative, expressed
Os.36919.1.S1_x_at	-0.7	0.0374116	-0.8	-0.5	-1.2	-0.3		D	D	D	D	LOC_Os01g62010	monoglyceride lipase, putative, expressed
Os.37213.1.S1_at	-0.7	0.0415597	-0.2	-0.7	-0.7	-1.2		NC	D	D	D	LOC_Os07g29310	OsSAUR30 - Auxin-responsive SAUR gene family member, expressed
Os.40002.1.S1_s_at	-0.7	0.0415597	-0.7	-0.7	-1.2	-0.2		D	D	D	NC	LOC_Os07g40320	got1-like family protein, expressed
Os.53148.1.S1_at	-0.7	0.0176489	-0.7	-0.3	-1	-0.8		D	D	D	D	LOC_Os03g52720	magnesium-dependent phosphatase 1, putative, expressed
OsAffx.28085.1.S1_x_at	-0.7	0.00333555	-0.7	-0.9	-0.5	-0.7		D	D	D	D	LOC_Os06g43620	haemolysin-III related family protein, expressed
Os.11835.3.S1_x_at	-0.675	0.00724009	-0.5	-0.5	-0.8	-0.9		D	D	D	D	LOC_Os04g20164	amine oxidase precursor, putative, expressed
Os.13490.1.S1_at	-0.675	0.0162461	-0.5	-0.4	-1	-0.8		D	D	D	D	LOC_Os04g51580	leucine-rich repeat-containing protein 40, putative, expressed
Os.19137.1.S1_at	-0.675	0.00889871	-0.4	-0.8	-0.6	-0.9		MD	D	D	D	LOC_Os01g62850	expressed protein
Os.21524.2.S1_x_at	-0.675	0.0264894	-0.2	-0.9	-0.7	-0.9		NC	D	NC	D	LOC_Os10g05840	expressed protein
Os.32188.1.S1_at	-0.675	0.0202357	-0.6	-0.4	-1.1	-0.6		D	D	NC	NC	LOC_Os01g24430	expressed protein
Os.47891.1.S1_at	-0.675	0.0396119	-0.4	-0.3	-0.9	-1.1		D	NC	D	D	LOC_Os04g45280	aprataxin, putative, expressed
Os.4907.1.S1_at	-0.675	0.0418484	-0.8	-1	-0.8	-0.1		D	D	NC	NC	LOC_Os03g46950	expressed protein
Os.49290.1.S1_at	-0.675	0.0143201	-0.3	-0.8	-0.9	-0.7		D	D	D	D	LOC_Os06g39590	OsIAA23 - Auxin-responsive Aux/IAA gene family member, expressed
Os.49855.1.S1_at	-0.675	0.0162461	-0.4	-0.5	-0.8	-1		D	D	D	D	LOC_Os02g57560	calcium/calmodulin-regulated receptor-like kinase, putative, expressed
Os.50309.1.S1_at	-0.675	0.00173145	-0.5	-0.7	-0.8	-0.7		D	NC	NC	NC	LOC_Os06g34390	ring finger protein, putative, expressed
Os.52425.1.S1_x_at	-0.675	0.0202357	-0.8	-0.3	-1	-0.6		D	D	D	D	LOC_Os09g20990	trehalose 6-phosphate synthase, putative, expressed
Os.54199.1.S1_at	-0.675	0.0418484	-0.1	-0.8	-0.8	-1		NC	D	D	NC	LOC_Os12g43350	expressed protein
OsAffx.15303.1.S1_at	-0.675	0.00724009	-0.5	-0.5	-0.9	-0.8		NC	NC	D	D	LOC_Os06g07780	vesicle-associated membrane protein 712, putative, expressed
OsAffx.29953.1.S1_at	-0.675	0.0396119	-0.5	-0.3	-1.2	-0.7		D	D	D	D	LOC_Os09g20990	trehalose 6-phosphate synthase, putative, expressed
OsAffx.32140.1.S1_at	-0.675	0.00889871	-1	-0.5	-0.6	-0.6		NC	MD	NC	NC	LOC_Os12g41720	patatin-like phospholipase family protein, expressed
OsAffx.7458.1.S1_x_at	-0.675	0.0264894	-0.3	-0.7	-0.6	-1.1		D	D	NC	NC	LOC_Os12g02020	conserved hypothetical protein
Os.19851.1.S1_at	-0.675	0.0440936	-0.1	-0.7	-1	-0.9		NC	D	D	NC	LOC_Os03g13520	type I inositol-1,4,5-trisphosphate 5-phosphatase CVP2, putative, expressed
Os.50992.1.S1_at	-0.675	0.000772642	-0.7	-0.6	-0.8	-0.6		D	D	D	D	LOC_Os12g02700	harpin-induced protein, putative, expressed
OsAffx.2516.1.S1_at	-0.675	0.0396119	-0.7	-0.5	-1.2	-0.3		NC	NC	MD	NC	LOC_Os02g05970	phytosulfokine receptor precursor, putative, expressed
Os.51497.1.A1_s_at	-0.65	0.0390149	-0.4	-0.8	-0.3	-1.1		D	D	MD	D	LOC_Os12g02020	conserved hypothetical protein
Os.10102.1.S1_at	-0.65	0.0390149	-0.3	-0.4	-0.8	-1.1		D	D	D	D	LOC_Os01g64380	expressed protein
Os.11960.1.S1_at	-0.65	0.0390149	-0.2	-1	-0.5	-0.9		D	D	D	D	LOC_Os07g48160	alpha-galactosidase precursor, putative, expressed
Os.12550.1.S1_s_at	-0.65	0.0295323	-0.3	-0.6	-0.6	-1.1		NC	D	D	D	LOC_Os02g09510	limonoid UDP-glucosyltransferase, putative, expressed
Os.1723.1.S1_at	-0.65	0.022669	-0.5	-0.3	-0.9	-0.9		NC	NC	D	D	LOC_Os01g18220	expressed protein
Os.2450.3.S1_x_at	-0.65	0.0140733	-0.6	-0.4	-1	-0.6		D	D	D	D	LOC_Os02g14770	phosphoenolpyruvate carboxylase 1, putative, expressed
Os.27454.1.S1_x_at	-0.65	0.0161452	-0.4	-0.7	-0.5	-1		NC	D	NC	D	LOC_Os07g01214	potassium transporter 16, putative, expressed
Os.27454.2.S1_at	-0.65	0.00490052	-0.6	-0.5	-0.6	-0.9		D	D	MD	D	LOC_Os07g01214	potassium transporter 16, putative, expressed
Os.36673.1.S1_at	-0.65	0.0318742	-0.3	-0.5	-0.7	-1.1		NC	D	D	D	LOC_Os01g73024	expressed protein
Os.4621.1.S1_at	-0.65	0.0140733	-0.4	-0.6	-1	-0.6		D	D	D	D	LOC_Os04g59520	phosphoribosylanthranilate transferase, putative, expressed
Os.4679.1.S1_at	-0.65	0.0249257	-0.6	-0.4	-1.1	-0.5		D	NC	D	D	LOC_Os06g04210	(11680.m00341)
Os.50512.1.S1_at	-0.65	0.0140733	-0.4	-0.6	-1	-0.6		D	D	NC	NC	LOC_Os12g03080	rp3 protein, putative, expressed
Os.53060.1.S1_at	-0.65	0.0295323	-0.4	-0.4	-0.7	-1.1		D	D	D	D	LOC_Os07g10920	expressed protein
Os.53448.1.S1_at	-0.65	0.0161452	-0.6	-0.8	-0.3	-0.9		D	D	NC	NC	LOC_Os02g52840	flavonol synthase/flavanone 3-hydroxylase, putative, expressed
Os.55800.1.S1_at	-0.65	0.0342372	-0.3	-0.4	-0.9	-1		NC	D	D	D	LOC_Os04g37980	sugar transport protein 5, putative, expressed
Os.5862.1.S1_at	-0.65	0.0390149	-0.2	-0.6	-1.1	-0.7		NC	D	D	D	LOC_Os01g50200	anthocyanidin 5,3-O-glucosyltransferase, putative, expressed
Os.5941.1.S1_at	-0.65	0.0161452	-0.4	-0.7	-1	-0.5		NC	D	D	D	LOC_Os01g53040	OsWRKY14 - Superfamily of rice TFs having WRKY and zinc finger domains, expressed
Os.623.2.S1_x_at	-0.65	0.0120655	-0.5	-0.5	-1	-0.6		D	D	D	D	LOC_Os01g09640	MCB2 protein, putative, expressed
Os.7185.1.S1_a_at	-0.65	0.0390149	-0.6	-0.2	-1.1	-0.7		D	NC	NC	NC	LOC_Os10g22484	RGH2A, putative, expressed
Os.7206.1.S1_at	-0.65	0.0390149	-0.5	-0.2	-0.9	-1		D	NC	D	D	LOC_Os01g45250	expressed protein
Os.8095.1.S1_at	-0.65	0.00828267	-0.9	-0.7	-0.4	-0.6		D	D	MD	D	LOC_Os03g22050	CBL-interacting serine/threonine-protein kinase 15, putative, expressed
Os.9808.1.S1_at	-0.65	0.0120655	-0.4	-0.8	-0.5	-0.9		D	D	MD	D	LOC_Os05g13900	myeloid/lymphoid or mixed-lineage leukemia protein 2, putative, expressed
OsAffx.18807.1.S1_at	-0.65	0.0390149	-0.6	-0.2	-1.1	-0.7		D	NC	D	D	LOC_Os11g11770	disease resistance protein RPM1, putative, expressed
OsAffx.2326.2.S1_at	-0.65	0.00208548	-0.5	-0.6	-0.8	-0.7		D	D	D	NC	LOC_Os01g53800	dipeptidase, putative, expressed
OsAffx.7735.1.S1_at	-0.65	0.0487079	-0.3	-0.3	-1	-1		NC	NC	NC	D	LOC_Os12g29430	OsWAK125 - OsWAK receptor-like protein (OsWAK-RLP), expressed
Os.12617.1.S1_at	-0.65	0.00828267	-0.4	-0.6	-0.9	-0.7		D	D	D	D	LOC_Os04g55730	alpha-N-acetylglucosaminidase precursor, putative, expressed
Os.50132.1.S1_at	-0.65	0.0140733	-0.9	-0.7	-0.7	-0.3		D	D	D	NC	LOC_Os08g24400	CRSP complex subunit 2, putative, expressed
Os.50263.1.S1_at	-0.65	0.0120655	-0.7	-0.8	-0.8	-0.3		D	NC	D	NC	not match	Oryza sativa (japonica cultivar-group) cDNA clone:J013092D06, full insert sequence.
Os.52511.1.S1_at	-0.65	0.00490052	-0.7	-0.8	-0.4	-0.7		D	D	NC	NC	LOC_Os07g29960	cytochrome P450 87A3, putative, expressed
OsAffx.29133.1.S1_x_at	-0.65	0.00653319	-0.5	-0.5	-0.9	-0.7		D	D	NC	NC	LOC_Os08g10320	SHR5-receptor-like kinase, putative, expressed
Os.10281.1.S1_at	-0.625	0.0176754	-0.4	-0.4	-0.9	-0.8		D	D	D	D	LOC_Os09g06499	sulfate transporter 4.1, chloroplast precursor, putative, expressed
Os.10292.1.S1_at	-0.625	0.045347	-0.7	-0.7	-0.1	-1		D	D	NC	D	LOC_Os01g16260	carbohydrate transporter/ sugar porter/ transporter, putative, expressed
Os.18342.1.S1_at	-0.625	0.045347	-0.2	-0.5	-1.1	-0.7		D	D	D	D	LOC_Os05g23130	expressed protein
Os.22269.2.S1_x_at	-0.625	0.0200178	-0.5	-0.3	-0.9	-0.8		NC	NC	NC	D	LOC_Os01g13520	auxin response factor 9, putative, expressed
Os.22596.1.S1_s_at	-0.625	0.0298345	-0.4	-0.5	-0.5	-1.1		D	D	D	D	LOC_Os05g28730	PIT1, putative, expressed
Os.22711.1.A1_at	-0.625	0.037514	-0.5	-1	-0.2	-0.8		D	D	NC	D	LOC_Os03g06350	plant-specific domain TIGR01568 family protein, expressed
Os.26483.1.S1_at	-0.625	0.045347	-0.1	-0.6	-0.9	-0.9		NC	D	D	D	LOC_Os04g55850	nuclease PA3, putative, expressed
Os.26543.1.S1_at	-0.625	0.0349327	-0.2	-0.9	-0.5	-0.9		NC	D	D	D	LOC_Os03g58110	systemin receptor SR160 precursor, putative, expressed
Os.26785.1.A1_at	-0.625	0.0298345	-0.4	-0.5	-1.1	-0.5		MD	NC	D	D	LOC_Os01g58530	Leucine Rich Repeat family protein, expressed
Os.27955.1.S1_at	-0.625	0.0349327	-0.6	-0.3	-1.1	-0.5		D	D	D	D	LOC_Os03g63270	regulatory protein, putative, expressed
Os.28129.1.S1_at	-0.625	0.0323716	-0.4	-0.4	-1.1	-0.6		D	D	D	D	LOC_Os05g42040	cytokinin-O-glucosyltransferase 1, putative, expressed
Os.35196.1.S1_at	-0.625	0.0153924	-0.3	-0.7	-0.9	-0.6		D	D	D	D	LOC_Os05g51160	MCB2 protein, putative, expressed
Os.35386.1.S1_at	-0.625	0.042724	-0.2	-0.6	-0.6	-1.1		NC	D	D	D	LOC_Os04g53860	leucoanthocyanidin reductase, putative, expressed
Os.36897.1.A1_at	-0.625	0.00362199	-0.5	-0.8	-0.7	-0.5		D	D	NC	NC	LOC_Os08g05550	expressed protein
Os.37009.1.S1_at	-0.625	0.0323716	-0.2	-0.6	-0.7	-1		NC	D	D	D	LOC_Os06g39912	expressed protein
Os.37217.1.S1_at	-0.625	0.045347	-0.1	-1	-0.7	-0.7		NC	D	D	D	LOC_Os03g60760	expressed protein
Os.37533.1.S1_at	-0.625	0.0479787	-0.5	-0.4	-1.2	-0.4		D	D	D	D	LOC_Os08g44390	grancalcin, putative, expressed
Os.4619.1.S1_at	-0.625	0.0248493	-0.3	-0.5	-1	-0.7		NC	D	D	D	not match	Transcribed sequences
Os.48050.1.S1_at	-0.625	0.000140331	-0.6	-0.7	-0.6	-0.6		D	D	D	D	LOC_Os03g63370	polyphosphoinositide binding protein Ssh2p, putative, expressed
Os.49166.1.S1_s_at	-0.625	0.0021701	-0.6	-0.8	-0.6	-0.5		D	D	D	D	LOC_Os08g30719	expressed protein
Os.49784.1.S1_at	-0.625	0.0248493	-0.2	-0.7	-0.7	-0.9		NC	D	D	D	LOC_Os11g12530	receptor-like protein kinase 5 precursor, putative, expressed
Os.50274.1.S1_a_at	-0.625	0.0298345	-0.4	-0.3	-0.9	-0.9		D	D	D	D	LOC_Os03g27830	expressed protein
Os.50799.1.S1_at	-0.625	0.0021701	-0.5	-0.8	-0.6	-0.6		D	D	D	D	LOC_Os04g48130	membrane protein, putative, expressed
Os.51582.1.S2_at	-0.625	0.0273255	-0.2	-0.6	-0.9	-0.8		NC	D	D	D	LOC_Os09g19750	expressed protein
Os.54450.1.S1_s_at	-0.625	0.0021701	-0.6	-0.5	-0.6	-0.8		D	D	NC	D	LOC_Os02g48150	expressed protein
Os.55611.1.S1_s_at	-0.625	0.0200178	-0.8	-0.9	-0.5	-0.3		D	D	NC	NC	LOC_Os11g05660	F-box domain containing protein, expressed
Os.8203.1.S1_at	-0.625	0.00900228	-0.4	-0.8	-0.8	-0.5		D	D	D	D	LOC_Os10g05750	proline-rich protein, putative, expressed
Os.8549.1.S1_at	-0.625	0.0273255	-0.2	-0.6	-0.9	-0.8		NC	D	D	D	LOC_Os03g50130	microsomal glutathione S-transferase 3, putative, expressed
Os.8597.1.S1_at	-0.625	0.0298345	-0.4	-0.9	-0.3	-0.9		D	D	D	D	LOC_Os03g02040	remorin, putative, expressed
Os.9162.1.S1_at	-0.625	0.0298345	-0.4	-0.3	-0.9	-0.9		D	D	D	D	LOC_Os08g04460	minor allergen Alt a 7, putative, expressed
OsAffx.12255.1.S1_at	-0.625	0.0110437	-0.3	-0.7	-0.8	-0.7		D	D	D	D	LOC_Os02g28720	spotted leaf protein 11, putative, expressed
OsAffx.16567.1.S1_at	-0.625	0.0323716	-0.6	-1	-0.7	-0.2		NC	D	NC	NC	LOC_Os07g35520	glucan endo-1,3-beta-glucosidase 3 precursor, putative, expressed
OsAffx.17576.1.S1_s_at	-0.625	0.000140331	-0.6	-0.6	-0.7	-0.6		D	D	D	D	LOC_Os09g06499	sulfate transporter 4.1, chloroplast precursor, putative, expressed
OsAffx.2326.1.S1_at	-0.625	0.00362199	-0.5	-0.5	-0.7	-0.8		D	D	D	D	LOC_Os01g53800	dipeptidase, putative, expressed
OsAffx.25696.1.S1_s_at	-0.625	0.0176754	-0.4	-0.6	-1	-0.5		NC	D	D	D	LOC_Os03g53070	prenylated Rab receptor 2, putative, expressed
OsAffx.30655.2.S1_x_at	-0.625	0.0110437	-0.8	-0.7	-0.3	-0.7		D	D	NC	NC	LOC_Os10g33520	alcohol oxidase, putative
OsAffx.7876.1.S1_s_at	-0.625	0.0248493	-0.7	-0.9	-0.2	-0.7		D	D	NC	NC	LOC_Os12g43140	late embryogenesis abundant protein D-34, putative, expressed
Os.2131.1.S1_at	-0.6	0.0138468	-0.4	-0.4	-0.8	-0.8		D	D	D	D	LOC_Os01g54370	dihydroorotase, mitochondrial precursor, putative, expressed
Os.24566.1.S1_at	-0.6	0.0162766	-0.4	-0.4	-0.9	-0.7		MD	D	D	D	LOC_Os06g45640	nuclear transcription factor Y subunit C-4, putative, expressed
Os.49225.1.S2_at	-0.6	0.0187828	-0.7	-0.9	-0.3	-0.5		D	D	NC	NC	LOC_Os08g42700	resistance protein, putative, expressed
Os.49798.1.S1_at	-0.6	0.043356	-0.1	-0.6	-0.9	-0.8		NC	D	D	NC	LOC_Os02g04430	protein kinase, putative, expressed
Os.52552.1.S1_at	-0.6	0.0376984	-1	-0.5	-0.7	-0.2		D	D	NC	NC	LOC_Os06g22390	expressed protein
Os.7332.1.S1_at	-0.6	0.043356	-0.3	-0.3	-1	-0.8		NC	D	D	D	LOC_Os02g07750	cell division control protein 50, putative, expressed
Os.8885.1.S1_at	-0.6	0.0162766	-0.4	-0.4	-0.9	-0.7		D	D	D	D	LOC_Os11g47710	charged multivesicular body protein 2a, putative, expressed
Os.9526.1.S1_at	-0.6	0.00520786	-0.4	-0.6	-0.6	-0.8		D	D	D	MD	LOC_Os12g06260	VAMP protein SEC22, putative, expressed
Os.12965.1.S1_at	-0.6	0.0266557	-0.2	-0.6	-0.7	-0.9		NC	D	D	D	LOC_Os09g25290	DNA-3-methyladenine glycosylase I, putative, expressed
Os.15706.1.S1_at	-0.6	0.00716454	-0.8	-0.7	-0.5	-0.4		D	D	D	NC	LOC_Os01g47580	lipid phosphate phosphatase 3, chloroplast precursor, putative, expressed
Os.17746.1.S1_s_at	-0.6	0.043356	-0.3	-0.6	-1.1	-0.4		D	D	D	NC	LOC_Os01g64540	anthocyanidin 3-O-glucosyltransferase, putative, expressed
Os.22596.1.S1_at	-0.6	0.0376984	-0.2	-0.5	-0.7	-1		NC	D	D	D	LOC_Os05g28730	PIT1, putative, expressed
Os.24106.3.S1_at	-0.6	0.0405193	-0.3	-0.3	-0.9	-0.9		NC	D	D	D	LOC_Os03g49464	pentatricopeptide repeat protein PPR868-14, putative, expressed
Os.37097.1.S1_at	-0.6	0.0321194	-0.3	-0.4	-0.7	-1		NC	D	D	D	LOC_Os07g46570	electron transporter, putative, expressed
Os.37239.1.S1_at	-0.6	0.043356	-0.3	-0.3	-0.8	-1		NC	NC	NC	D	LOC_Os11g26390	flavonol 3-sulfotransferase, putative, expressed
Os.37813.1.S1_at	-0.6	0.0187828	-0.7	-0.3	-0.9	-0.5		D	NC	D	NC	LOC_Os10g39130	MADS-box transcription factor 56, putative, expressed
Os.46589.1.S1_at	-0.6	0.00343695	-0.4	-0.6	-0.7	-0.7		NC	D	NC	D	LOC_Os10g17790	remorin, C-terminal region family protein, expressed
Os.4780.1.S1_at	-0.6	0.043356	-0.2	-0.4	-0.9	-0.9		NC	D	D	D	LOC_Os03g55290	gibberellin-regulated protein 2 precursor, putative, expressed
Os.48232.1.S1_at	-0.6	0.00343695	-0.4	-0.6	-0.7	-0.7		MD	D	D	D	LOC_Os05g19110	expressed protein
Os.50468.1.S1_at	-0.6	0.0213542	-0.7	-0.8	-0.2	-0.7		D	MD	NC	NC	LOC_Os03g15320	glyoxal oxidase, putative, expressed
Os.51343.1.S1_at	-0.6	0.0405193	-0.9	-0.3	-0.9	-0.3		D	NC	NC	NC	LOC_Os03g10740	expressed protein
Os.51853.1.S1_at	-0.6	0.0239812	-0.8	-0.6	-0.2	-0.8		D	D	NC	D	LOC_Os06g28480	polygalacturonase inhibitor 1 precursor, putative, expressed
Os.52542.1.S1_at	-0.6	0.0162766	-0.3	-0.6	-0.6	-0.9		NC	D	D	D	LOC_Os03g60520	expressed protein
Os.53775.1.S1_at	-0.6	0.00927271	-0.3	-0.7	-0.7	-0.7		D	D	NC	D	LOC_Os02g01890	cytochrome P450 89A2, putative, expressed
Os.8562.2.S1_x_at	-0.6	0.0115068	-0.5	-0.9	-0.6	-0.4		D	D	NC	NC	LOC_Os12g02030	TD and POZ domain-containing protein 2, putative, expressed
Os.9686.1.S1_at	-0.6	0.0115068	-0.6	-0.8	-0.3	-0.7		D	D	MD	D	LOC_Os06g43620	haemolysin-III related family protein, expressed
OsAffx.15362.1.S1_at	-0.6	0.0376984	-0.4	-1.1	-0.5	-0.4		NC	NC	NC	D	LOC_Os06g10920	fucosyltransferase 8, putative, expressed
OsAffx.17575.1.S1_x_at	-0.6	0.00068328	-0.7	-0.6	-0.6	-0.5		D	D	D	D	LOC_Os09g06499	sulfate transporter 4.1, chloroplast precursor, putative, expressed
OsAffx.2326.1.S1_x_at	-0.6	0.0115068	-0.4	-0.5	-0.6	-0.9		D	NC	D	D	LOC_Os01g53800	dipeptidase, putative, expressed
OsAffx.27139.1.S1_at	-0.6	0.0115068	-0.9	-0.6	-0.5	-0.4		D	D	NC	NC	LOC_Os05g33554	methyl-binding domain protein MBD101, putative, expressed
Os.47313.1.A1_at	0.6	0.00343695	0.6	0.7	0.4	0.7		I	I	NC	I	LOC_Os01g64820	DNA polymerase alpha catalytic subunit, putative, expressed
Os.11347.1.S1_at	0.6	0.00068328	0.6	0.6	0.5	0.7		I	I	I	I	LOC_Os01g59120	cyclin IaZm, putative, expressed
Os.12173.1.S1_at	0.6	0.00927271	0.3	0.7	0.7	0.7		NC	I	I	I	LOC_Os04g56970	cell division protein ftsZ homolog, chloroplast precursor, putative, expressed
Os.1229.3.S1_x_at	0.6	0.0321194	0.3	0.4	0.7	1		NC	NC	I	I	LOC_Os01g13740	myb-like DNA-binding domain, SHAQKYF class family protein, expressed
Os.13623.1.S1_at	0.6	0.0162766	0.3	0.6	0.6	0.9		NC	I	I	I	LOC_Os01g41550	aspartic proteinase nepenthesin-2 precursor, putative, expressed
Os.14671.1.S1_at	0.6	0.00068328	0.5	0.6	0.7	0.6		I	I	I	I	LOC_Os07g01490	kinesin-1, putative, expressed
Os.16231.1.S2_at	0.6	0.00190127	0.5	0.7	0.5	0.7		I	I	I	I	LOC_Os04g36890	peptidyl-prolyl cis-trans isomerase, FKBP-type family protein, expressed
Os.18126.1.S1_at	0.6	0.00520786	0.4	0.6	0.8	0.6		NC	I	NC	NC	LOC_Os09g37060	(11681.m03302)
Os.19472.1.S1_at	0.6	0.0213542	0.2	0.8	0.7	0.7		NC	I	NC	I	LOC_Os01g03330	Bowman-Birk type bran trypsin inhibitor precursor, putative, expressed
Os.2251.1.S1_at	0.6	0.0115068	0.6	0.3	0.8	0.7		NC	NC	I	I	LOC_Os08g37890	expressed protein
Os.25453.1.A1_at	0.6	0.0162766	0.8	0.5	0.8	0.3		I	I	I	NC	LOC_Os03g55590	DNA binding protein, putative, expressed
Os.32739.1.S1_at	0.6	0.0115068	0.5	0.9	0.4	0.6		I	I	NC	NC	LOC_Os01g33040	kinesin heavy chain, putative, expressed
Os.4725.1.S1_at	0.6	0.0213542	0.4	0.5	1	0.5		I	NC	I	I	LOC_Os01g01060	40S ribosomal protein S5, putative, expressed
Os.47354.1.A1_at	0.6	0.043356	0.8	0.6	0.9	0.1		I	I	I	NC	LOC_Os08g02360	exosome complex exonuclease 1, putative, expressed
Os.4748.1.S1_at	0.6	0.00068328	0.6	0.5	0.7	0.6		I	I	I	I	LOC_Os02g28810	40S ribosomal protein S8, putative, expressed
Os.47857.1.S1_at	0.6	0.00190127	0.7	0.5	0.5	0.7		NC	I	NC	I	LOC_Os07g10820	carbohydrate transporter/ sugar porter/ transporter, putative, expressed
Os.47985.1.S1_at	0.6	0.0115068	0.3	0.6	0.8	0.7		NC	I	NC	NC	LOC_Os04g33680	electron transporter, putative, expressed
Os.47992.1.S1_at	0.6	0.0239812	0.4	0.6	1	0.4		NC	I	I	I	LOC_Os08g08050	retrotransposon protein, putative, Ty3-gypsy subclass
Os.48184.1.A1_at	0.6	0.0266557	0.3	0.4	0.8	0.9		NC	NC	I	I	LOC_Os07g39750	alpha-L-fucosidase 2 precursor, putative, expressed
Os.50104.1.S1_at	0.6	0.0115068	0.3	0.8	0.7	0.6		NC	I	I	I	LOC_Os06g40180	phospholipase D alpha 2, putative, expressed
Os.50893.1.S1_x_at	0.6	0.0115068	0.4	0.6	0.5	0.9		I	I	NC	NC	LOC_Os02g26310	conserved hypothetical protein
Os.7619.1.S1_s_at	0.6	0.0239812	0.4	0.4	1	0.6		I	NC	I	I	LOC_Os06g45990	patellin-5, putative, expressed
Os.9020.1.S1_at	0.6	0.0266557	0.3	0.4	0.8	0.9		NC	I	I	I	LOC_Os05g28180	AMP deaminase 2, putative, expressed
OsAffx.18737.1.S1_at	0.6	0.043356	0.9	0.1	0.8	0.6		NC	NC	I	NC	LOC_Os11g07911	expressed protein
OsAffx.21384.2.S1_x_at	0.6	0.00068328	0.6	0.7	0.6	0.5		I	I	NC	NC	LOC_Os01g42070	ATP binding protein, putative, expressed
OsAffx.22205.1.S1_at	0.6	0.034897	0.2	0.6	0.6	1		NC	I	NC	NC	LOC_Os01g16010	BCAS2 protein, putative, expressed
OsAffx.24187.1.S1_at	0.6	0.0115068	0.6	0.7	0.3	0.8		I	I	NC	I	LOC_Os02g10490	expressed protein
Os.10719.1.S1_at	0.6	0.0187828	0.3	0.5	0.9	0.7		NC	I	NC	I	LOC_Os02g58460	beta-catenin-like protein 1, putative, expressed
Os.11099.2.S1_x_at	0.6	0.0321194	0.5	0.9	0.8	0.2		NC	I	NC	NC	LOC_Os07g10570	prolamin precursor, putative, expressed
Os.16852.1.S1_at	0.6	0.00716454	0.4	0.5	0.8	0.7		NC	I	I	I	LOC_Os09g37860	proliferating-cell nucleolar antigen p120, putative, expressed
Os.18583.2.S1_at	0.6	0.0162766	0.4	0.4	0.9	0.7		NC	I	I	I	LOC_Os01g07260	expressed protein
Os.23694.1.S1_at	0.6	0.0266557	0.5	0.6	0.3	1		NC	I	NC	NC	LOC_Os01g42040	ubiquitin-conjugating enzyme family protein, expressed
Os.27227.1.S1_at	0.6	0.0162766	0.3	0.5	0.8	0.8		NC	I	I	I	LOC_Os09g16510	OsWRKY74 - Superfamily of rice TFs having WRKY and zinc finger domains, expressed
Os.40187.1.S1_at	0.6	0.00343695	0.6	0.5	0.5	0.8		NC	NC	NC	I	LOC_Os01g03750	expressed protein
Os.44812.1.S1_at	0.6	0.00343695	0.4	0.7	0.6	0.7		NC	I	I	I	LOC_Os06g03676	nuclear protein SET, putative, expressed
Os.51997.1.S1_at	0.6	0.00520786	0.6	0.6	0.4	0.8		I	I	NC	I	LOC_Os03g11400	targeting protein for Xklp2 containing protein, expressed
Os.52445.1.S1_at	0.6	0.00068328	0.6	0.5	0.6	0.7		I	I	I	I	LOC_Os04g46740	pectinesterase-4 precursor, putative, expressed
Os.53873.1.S1_x_at	0.6	0.00716454	0.4	0.5	0.7	0.8		NC	I	I	I	LOC_Os02g57140	expressed protein
Os.55062.1.S1_at	0.6	0.0187828	0.5	0.3	0.9	0.7		NC	NC	I	I	LOC_Os12g07350	RNA binding protein, putative, expressed
Os.7341.1.S1_at	0.6	0.043356	0.8	0.9	0.1	0.6		I	I	NC	NC	LOC_Os04g49130	ubiquitin-conjugating enzyme E2 I, putative, expressed
OsAffx.25707.1.S1_at	0.6	0.0321194	0.4	0.7	0.3	1		NC	I	NC	I	LOC_Os03g53920	kinesin, motor region, putative, expressed
OsAffx.26276.1.S1_at	0.6	0.00716454	0.4	0.5	0.8	0.7		I	NC	I	I	LOC_Os04g31804	NAP1-1, putative, expressed
OsAffx.4824.1.S1_at	0.6	0.043356	0.6	0.1	0.9	0.8		NC	NC	I	NC	LOC_Os03g41320	expressed protein
Os.32563.1.S1_at	0.625	0.00526781	0.6	0.8	0.7	0.4		I	I	I	NC	LOC_Os03g25450	h/ACA ribonucleoprotein complex subunit 4, putative, expressed
Os.4159.1.S1_at	0.625	0.0110437	0.5	0.9	0.7	0.4		I	I	I	I	LOC_Os01g51570	glucan endo-1,3-beta-glucosidase GII precursor, putative, expressed
Os.10551.1.S1_at	0.625	0.00526781	0.4	0.7	0.8	0.6		I	I	I	I	LOC_Os10g32550	chaperonin CPN60-1, mitochondrial precursor, putative, expressed
Os.13464.1.S1_at	0.625	0.00362199	0.5	0.5	0.7	0.8		I	I	I	I	LOC_Os07g44190	h/ACA ribonucleoprotein complex subunit 4, putative, expressed
Os.19243.1.S1_at	0.625	0.0248493	0.2	0.7	0.7	0.9		NC	NC	NC	I	LOC_Os11g47970	ribulose bisphosphate carboxylase/oxygenase activase, chloroplast precursor, putative, expressed
Os.21893.3.A1_at	0.625	0.000970422	0.5	0.6	0.7	0.7		NC	I	I	I	LOC_Os08g31980	trehalose 6-phosphate synthase, putative, expressed
Os.23409.1.S1_at	0.625	0.000140331	0.7	0.6	0.6	0.6		I	I	MI	I	LOC_Os12g18200	expressed protein
Os.27084.1.A1_a_at	0.625	0.0153924	0.3	0.7	0.9	0.6		NC	I	NC	NC	LOC_Os04g52640	SHR5-receptor-like kinase, putative, expressed
Os.27876.1.S1_x_at	0.625	0.0153924	0.3	0.9	0.7	0.6		NC	NC	I	I	LOC_Os08g04540	aromatic-L-amino-acid decarboxylase, putative, expressed
Os.34624.1.S1_at	0.625	0.0200178	0.3	0.5	0.8	0.9		I	I	I	I	LOC_Os03g38540	glutamate formiminotransferase, putative, expressed
Os.36194.1.S1_at	0.625	0.00900228	0.6	0.6	0.9	0.4		I	NC	MI	NC	LOC_Os01g14090	kinesin-4, putative, expressed
Os.38060.1.S1_a_at	0.625	0.045347	0.5	0.7	0.2	1.1		I	I	NC	I	LOC_Os01g46570	CTP synthase, putative, expressed
Os.38797.1.S1_at	0.625	0.0176754	0.4	0.6	1	0.5		NC	I	I	I	LOC_Os06g35730	60S ribosomal protein L11, putative, expressed
Os.4179.1.S1_at	0.625	0.00707017	0.5	0.5	0.9	0.6		I	I	I	I	LOC_Os04g33460	1,4-alpha-glucan branching enzyme IIB, chloroplast precursor, putative, expressed
Os.47972.1.S1_at	0.625	0.00900228	0.8	0.8	0.4	0.5		I	I	NC	I	LOC_Os01g70560	expressed protein
Os.48072.1.S1_at	0.625	0.0224114	0.8	0.8	0.2	0.7		I	I	NC	I	LOC_Os02g55410	DNA replication licensing factor MCM5, putative, expressed
Os.49552.1.S1_at	0.625	0.000140331	0.6	0.6	0.6	0.7		MI	NC	NC	I	LOC_Os09g36900	WD-40 repeat protein MSI1, putative, expressed
Os.49902.1.S1_at	0.625	0.00362199	0.5	0.7	0.5	0.8		NC	I	NC	NC	LOC_Os06g41050	expressed protein
Os.50483.1.S1_at	0.625	0.00362199	0.5	0.5	0.8	0.7		I	I	I	I	LOC_Os04g42860	anther-specific proline-rich protein APG, putative, expressed
Os.50511.1.S1_at	0.625	0.0479787	1	0.9	0.2	0.4		I	I	NC	NC	LOC_Os09g36740	TPR Domain containing protein, expressed
Os.51104.2.S1_at	0.625	0.0153924	0.9	0.7	0.3	0.6		I	NC	NC	I	LOC_Os06g46250	expressed protein
Os.54016.1.S1_at	0.625	0.00526781	0.4	0.8	0.6	0.7		I	I	NC	NC	LOC_Os03g49750	ATP binding protein, putative, expressed
Os.54253.1.S1_at	0.625	0.0273255	0.8	0.9	0.2	0.6		NC	I	NC	NC	LOC_Os05g13300	ATP binding protein, putative, expressed
Os.54791.1.S1_at	0.625	0.0349327	0.3	0.5	1.1	0.6		NC	MI	NC	MI	LOC_Os02g53000	erwinia induced protein 1, putative, expressed
Os.57133.1.S1_at	0.625	0.0248493	0.5	0.7	0.3	1		NC	MI	NC	NC	LOC_Os12g08030	expressed protein
Os.57399.1.S1_at	0.625	0.00900228	0.9	0.6	0.4	0.6		I	NC	NC	NC	LOC_Os05g39120	expressed protein
Os.6823.1.S1_at	0.625	0.000970422	0.6	0.7	0.7	0.5		I	I	I	I	LOC_Os01g62350	60S ribosomal protein L36-2, putative, expressed
Os.7533.1.S1_at	0.625	0.0153924	0.7	0.3	0.6	0.9		NC	NC	NC	I	LOC_Os07g45074	ATM-like protein, putative, expressed
Os.8290.1.S1_at	0.625	0.000970422	0.6	0.5	0.7	0.7		I	I	I	I	LOC_Os03g26000	expressed protein
Os.8783.1.S1_at	0.625	0.045347	0.3	0.3	1	0.9		NC	NC	I	I	LOC_Os07g07490	YT521-B-like family protein, expressed
Os.8876.1.S1_at	0.625	0.00900228	0.4	0.5	0.8	0.8		NC	I	NC	I	LOC_Os03g19080	expressed protein
OsAffx.14399.1.S1_x_at	0.625	0.0200178	0.3	0.5	0.8	0.9		NC	I	I	NC	LOC_Os04g53770	mystery 45A CG8070-PA, putative, expressed
OsAffx.15962.1.S1_at	0.625	0.0224114	0.4	0.4	1	0.7		NC	NC	NC	MI	LOC_Os06g47060	hypothetical protein
OsAffx.20285.3.S1_at	0.625	0.0298345	0.3	0.4	0.9	0.9		NC	NC	NC	I	LOC_Os01g73900	ATP binding protein, putative, expressed
OsAffx.2318.2.A1_x_at	0.625	0.045347	0.3	0.3	0.9	1		NC	NC	I	I	LOC_Os01g52730	expressed protein
OsAffx.25805.1.S1_at	0.625	0.0200178	0.8	0.9	0.5	0.3		I	NC	NC	NC	LOC_Os03g62974	hypothetical protein
OsAffx.25805.1.S1_x_at	0.625	0.0479787	0.8	1	0.6	0.1		I	I	NC	NC	LOC_Os03g62974	hypothetical protein
OsAffx.29875.1.S1_s_at	0.625	0.0349327	0.5	1.1	0.3	0.6		NC	I	NC	NC	LOC_Os09g16520	nitrate reductase 1, putative, expressed
OsAffx.32299.1.S1_x_at	0.625	0.0200178	0.5	0.3	0.9	0.8		I	NC	I	I	LOC_Osm1g00500	Ribosomal protein S1
OsAffx.32328.1.S1_at	0.625	0.037514	0.5	0.2	1	0.8		I	NC	I	I	LOC_Osp1g00620	photosystem II phosphoprotein
Os.12974.1.S1_at	0.65	0.00828267	0.6	0.7	0.4	0.9		I	I	NC	I	LOC_Os11g29380	DNA replication licensing factor Mcm2, putative, expressed
Os.25578.1.S1_at	0.65	0.0249257	0.5	1	0.8	0.3		I	I	I	NC	LOC_Os07g35350	hydrolase, hydrolyzing O-glycosyl compounds, putative, expressed
Os.56356.1.S1_at	0.65	0.00490052	0.8	0.7	0.4	0.7		I	I	MI	I	LOC_Os11g32100	helix-loop-helix DNA-binding, putative, expressed
Os.6291.1.S1_x_at	0.65	0.0120655	0.8	0.7	0.8	0.3		I	I	NC	NC	LOC_Os06g47600	thaumatin-like protein precursor, putative, expressed
Os.8256.1.S1_at	0.65	0.0390149	0.2	1.1	0.6	0.7		NC	I	I	I	LOC_Os12g38760	nucleotide pyrophosphatase/phosphodiesterase, putative, expressed
Os.8984.1.S1_at	0.65	0.0204497	0.7	0.6	1	0.3		I	I	I	I	LOC_Os02g13660	meiosis 5, putative, expressed
Os.10548.1.S1_s_at	0.65	0.022669	0.3	0.5	0.9	0.9		NC	I	NC	I	LOC_Os02g55130	serine carboxypeptidase K10B2.2 precursor, putative, expressed
Os.12187.1.S1_at	0.65	0.0120655	0.4	0.5	0.8	0.9		NC	I	I	I	LOC_Os11g10750	serine carboxypeptidase F13S12.6 precursor, putative, expressed
Os.12520.1.S1_a_at	0.65	0.00653319	0.5	0.5	0.7	0.9		I	I	I	I	LOC_Os02g32814	heavy metal-associated domain containing protein, expressed
Os.13562.1.S1_at	0.65	0.0120655	0.6	0.5	1	0.5		I	I	I	I	LOC_Os05g35410	potassium channel AKT2/3, putative, expressed
Os.15841.1.S1_a_at	0.65	0.0414242	0.6	0.4	1.2	0.4		I	I	I	I	LOC_Os11g05290	pop3 peptide, putative, expressed
Os.17584.1.S1_at	0.65	0.0438441	0.3	1.2	0.5	0.6		NC	I	NC	NC	LOC_Os02g56860	acyltransferase, putative, expressed
Os.22373.1.S1_at	0.65	0.0120655	0.5	0.6	1	0.5		I	I	NC	NC	LOC_Os01g12860	myb, putative, expressed
Os.2436.1.S1_at	0.65	0.00490052	0.5	0.8	0.5	0.8		NC	I	I	I	LOC_Os11g10290	S-domain receptor-like protein kinase, putative, expressed
Os.26484.1.S1_at	0.65	0.0390149	0.4	0.3	1.1	0.8		NC	NC	I	I	LOC_Os01g65440	universal stress protein family protein, expressed
Os.27156.1.S1_at	0.65	0.00490052	0.5	0.6	0.6	0.9		I	NC	NC	I	LOC_Os07g12800	expressed protein
Os.36139.1.S1_at	0.65	0.0249257	0.4	0.6	0.5	1.1		I	MI	NC	I	LOC_Os08g06600	nuf2 family protein, expressed
Os.39505.1.S1_at	0.65	0.0249257	0.3	0.5	1	0.8		I	NC	I	I	LOC_Os02g50140	ABA-induced protein, putative, expressed
Os.44431.1.S1_at	0.65	0.0120655	0.4	0.5	0.8	0.9		I	I	I	I	LOC_Os07g07050	abscisic-aldehyde oxidase, putative, expressed
Os.47981.1.S1_at	0.65	0.00208548	0.5	0.8	0.7	0.6		I	NC	I	I	LOC_Os03g46920	expressed protein
Os.51427.1.S1_at	0.65	0.0342372	0.4	1	0.3	0.9		NC	I	NC	I	LOC_Os04g55980	GRound-Like protein, putative, expressed
Os.53055.1.S1_at	0.65	0.00490052	0.5	0.6	0.6	0.9		NC	I	I	I	LOC_Os11g31450	expressed protein
Os.5313.1.S1_at	0.65	0.00490052	0.4	0.7	0.7	0.8		I	I	I	I	LOC_Os08g09350	protein gar2, putative, expressed
Os.53153.1.S1_at	0.65	0.0249257	0.4	0.5	0.6	1.1		I	I	NC	I	LOC_Os04g14190	prenyltransferase/ zinc ion binding protein, putative, expressed
Os.53834.1.S1_at	0.65	0.000191815	0.7	0.7	0.6	0.6		I	I	NC	I	LOC_Os03g17960	expressed protein
Os.56275.1.S1_x_at	0.65	0.0390149	0.4	0.5	1.2	0.5		NC	NC	I	NC	LOC_Os10g41100	CCT motif family protein, expressed
Os.6042.1.S1_at	0.65	0.00653319	0.4	0.8	0.8	0.6		I	I	I	I	LOC_Os07g25810	expressed protein
Os.6291.1.S1_at	0.65	0.00490052	0.7	0.8	0.7	0.4		I	I	NC	NC	LOC_Os06g47600	thaumatin-like protein precursor, putative, expressed
Os.6427.1.S1_at	0.65	0.00490052	0.5	0.6	0.9	0.6		I	I	I	I	LOC_Os10g35580	microtubule-associated protein RP/EB family member 3, putative, expressed
Os.8774.1.S1_at	0.65	0.0295323	1	0.7	0.7	0.2		I	I	I	NC	LOC_Os05g37520	expressed protein
OsAffx.24832.1.S1_at	0.65	0.0120655	0.4	0.5	0.8	0.9		NC	NC	NC	I	LOC_Os02g52340	MADS-box transcription factor 22, putative, expressed
OsAffx.31986.1.S1_at	0.65	0.0438441	0.8	1	0.7	0.1		NC	NC	I	NC	LOC_Os12g32610	expressed protein
Os.7966.1.S1_at	0.65	0.0390149	0.4	0.8	0.3	1.1		NC	I	NC	I	LOC_Os06g38660	expressed protein
Os.18583.1.S1_at	0.675	0.000772642	0.6	0.7	0.8	0.6		I	I	I	I	LOC_Os01g07260	expressed protein
Os.26380.2.S1_x_at	0.675	0.00724009	0.7	0.9	0.7	0.4		I	I	NC	NC	LOC_Os01g55280	expressed protein
Os.27991.1.S1_at	0.675	0.000772642	0.6	0.7	0.8	0.6		I	I	NC	NC	LOC_Os09g17850	acetyltransferase type B catalytic subunit, putative, expressed
Os.32592.1.S1_at	0.675	0.000111491	0.6	0.7	0.7	0.7		I	I	I	I	LOC_Os07g22580	rac GTPase activating protein, putative, expressed
Os.9529.1.A1_x_at	0.675	0.0124484	0.6	0.7	0.4	1		NC	I	NC	NC	LOC_Os01g21590	expressed protein
Os.11839.1.S1_s_at	0.675	0.000111491	0.7	0.7	0.6	0.7		I	I	I	I	LOC_Os07g08170	ruvB-like 1, putative, expressed
Os.15573.1.A1_s_at	0.675	0.0182199	0.5	0.6	1.1	0.5		MI	I	I	NC	LOC_Os04g58734	expressed protein
Os.17184.1.S1_at	0.675	0.0329739	0.4	0.5	0.6	1.2		I	I	I	I	LOC_Os10g31856	ATP binding protein, putative, expressed
Os.18321.2.S1_at	0.675	0.0463461	0.4	0.3	1.2	0.8		NC	NC	I	I	LOC_Os02g44780	geranylgeranyl pyrophosphate synthetase, chloroplast precursor, putative, expressed
Os.22832.1.S1_at	0.675	0.0440936	0.9	0.5	1.1	0.2		I	NC	NC	NC	LOC_Os09g24620	expressed protein
Os.30812.1.S1_at	0.675	0.0143201	0.5	0.4	0.9	0.9		I	I	I	I	LOC_Os01g01350	charged multivesicular body protein 5, putative, expressed
Os.35524.1.S2_at	0.675	0.00889871	0.9	0.8	0.6	0.4		I	I	I	NC	LOC_Os01g65130	oligopeptide transporter, putative, expressed
Os.35772.1.S1_at	0.675	0.0202357	0.6	1	0.8	0.3		MI	I	NC	NC	LOC_Os01g02830	receptor-like kinase ARK1AS, putative, expressed
Os.3710.1.S1_at	0.675	0.00724009	0.8	0.9	0.5	0.5		NC	I	I	I	LOC_Os02g35401	zinc finger, C3HC4 type family protein, expressed
Os.46653.1.S1_at	0.675	0.0396119	0.3	0.5	0.7	1.2		NC	NC	NC	I	LOC_Os10g35280	expressed protein
Os.46793.1.S1_at	0.675	0.030792	0.8	1.1	0.5	0.3		I	I	I	NC	LOC_Os10g05660	thaumatin-like protein 1a precursor, putative, expressed
Os.47815.1.A1_at	0.675	0.00724009	0.4	0.7	0.9	0.7		NC	NC	NC	I	LOC_Os12g29980	atGRF2, putative, expressed
Os.47919.1.A1_s_at	0.675	0.00889871	0.6	0.6	0.5	1		I	I	NC	I	LOC_Os05g33030	kinesin-4, putative, expressed
Os.4810.1.S1_s_at	0.675	0.0329739	0.2	0.6	1	0.9		NC	I	I	I	LOC_Os06g12740	expressed protein
Os.50017.1.S1_at	0.675	0.0162461	0.5	0.4	0.8	1		NC	NC	NC	I	LOC_Os07g32730	DNA repair protein rhp16, putative, expressed
Os.50050.1.S1_at	0.675	0.0222888	0.4	0.5	1.1	0.7		NC	NC	I	I	LOC_Os09g31140	nucleic acid binding protein, putative
Os.50901.1.S1_at	0.675	0.00724009	0.8	0.9	0.5	0.5		I	I	I	NC	LOC_Os01g64900	HEAT repeat family protein, expressed
Os.51225.1.S1_at	0.675	0.0329739	0.4	0.5	0.6	1.2		NC	I	I	I	LOC_Os04g03810	peptidase/ subtilase, putative, expressed
Os.52170.1.S1_at	0.675	0.00724009	0.4	0.7	0.7	0.9		NC	I	I	I	LOC_Os02g54110	nodulin-like protein, putative, expressed
Os.52395.1.S1_at	0.675	0.0286295	0.2	0.7	1	0.8		NC	NC	NC	I	LOC_Os09g25740	expressed protein
Os.554.1.S1_at	0.675	0.000111491	0.7	0.7	0.6	0.7		I	I	I	I	LOC_Os01g08150	expressed protein
Os.55587.1.S1_at	0.675	0.00173145	0.5	0.7	0.7	0.8		I	I	I	I	LOC_Os03g46600	acidic leucine-rich nuclear phosphoprotein 32 family member A, expressed
Os.57327.1.S1_at	0.675	0.00889871	0.4	0.8	0.6	0.9		NC	I	NC	I	LOC_Os12g17320	prenyl transferase, putative, expressed
Os.5831.1.S1_at	0.675	0.030792	0.5	0.5	1.2	0.5		I	I	I	I	LOC_Os01g55220	hypothetical protein
Os.9612.1.S1_at	0.675	0.0162461	0.4	0.5	1	0.8		I	I	I	I	LOC_Os09g37006	ribonuclease P, putative, expressed
Os.9770.1.S1_at	0.675	0.00724009	0.4	0.7	0.7	0.9		I	I	I	I	LOC_Os07g04500	expressed protein
OsAffx.12295.1.S1_at	0.675	0.0243746	0.8	0.9	0.2	0.8		I	I	NC	NC	LOC_Os02g30800	DNA polymerase family B, exonuclease domain containing protein, expressed
OsAffx.18634.1.S1_at	0.675	0.0243746	0.4	0.9	0.4	1		NC	NC	I	I	LOC_Os11g02200	expressed protein
OsAffx.32317.1.S1_at	0.675	0.0243746	0.8	0.2	0.9	0.8		I	NC	NC	I	LOC_Osp1g00630	photosystem II protein N
OsAffx.6066.1.S1_s_at	0.675	0.00422015	0.5	0.6	0.9	0.7		I	NC	NC	NC	LOC_Os08g38270	fasciclin-like arabinogalactan protein 10 precursor, putative, expressed
Os.11277.1.S1_s_at	0.7	0.0252857	0.5	1.2	0.6	0.5		I	I	NC	NC	LOC_Os08g32970	annexin A13, putative, expressed
Os.12106.1.S1_at	0.7	0.0333066	0.8	0.2	1.1	0.7		I	NC	NC	NC	LOC_Os03g48780	oxalate oxidase 2 precursor, putative, expressed
Os.17111.2.S1_x_at	0.7	0.0333066	0.2	0.8	1.1	0.7		NC	I	NC	NC	LOC_Os04g48460	cytochrome P450 86A1, putative, expressed
Os.23153.1.S1_s_at	0.7	0.00900735	0.5	0.9	0.9	0.5		NC	I	NC	NC	LOC_Os09g15170	permease, putative, expressed
Os.26082.1.S1_s_at	0.7	0.0012077	0.6	0.6	0.8	0.8		I	I	I	I	LOC_Os02g15810	expressed protein
Os.27067.2.A1_at	0.7	0.0252857	0.5	0.6	1.2	0.5		I	I	I	I	LOC_Os08g02230	FAD binding domain containing protein, putative, expressed
Os.31900.2.S1_x_at	0.7	0.0457392	0.3	0.4	1.2	0.9		NC	NC	I	I	LOC_Os07g23110	poly synthetase 1, putative, expressed
Os.48986.1.S1_s_at	0.7	0.029259	0.2	0.7	0.9	1		NC	I	I	I	LOC_Os05g04000	expressed protein
Os.49192.1.S1_at	0.7	0.0176489	0.4	0.5	0.9	1		I	I	I	I	LOC_Os12g17530	expressed protein
Os.50776.1.S1_at	0.7	0.000432173	0.7	0.8	0.6	0.7		I	I	NC	I	LOC_Os07g18120	Aldehyde oxidase 3, putative, expressed
Os.51850.1.S1_at	0.7	0.0012077	0.8	0.6	0.6	0.8		MI	MI	NC	I	LOC_Os04g31050	expressed protein
Os.51992.1.S1_at	0.7	0.000432173	0.6	0.7	0.8	0.7		NC	NC	NC	I	LOC_Os12g15460	pentatricopeptide repeat protein PPR986-12, putative, expressed
Os.52000.1.S1_at	0.7	0.00598626	0.6	0.6	0.6	1		NC	I	NC	I	LOC_Os12g13950	DNA polymerase alpha subunit B, putative, expressed
Os.53609.1.S1_s_at	0.7	0.000432173	0.8	0.6	0.7	0.7		I	I	I	I	LOC_Os01g10490	meiosis 5, putative, expressed
Os.9853.2.S1_x_at	0.7	0.0415597	0.4	0.6	1.3	0.5		NC	NC	I	MI	LOC_Os01g09410	expressed protein
OsAffx.12759.1.S1_s_at	0.7	0.029259	0.2	0.7	0.9	1		NC	I	NC	I	LOC_Os03g06980	TATA-binding protein-associated factor 2N, putative, expressed
OsAffx.13993.1.S1_at	0.7	0.0457392	0.2	1	0.5	1.1		NC	I	NC	MI	LOC_Os04g27100	expressed protein
OsAffx.14469.1.S1_x_at	0.7	0.0415597	0.4	0.3	1.1	1		NC	NC	I	I	LOC_Os04g58420	MLO-like protein 14, putative, expressed
OsAffx.1892.1.S1_x_at	0.7	0.00333555	0.7	0.5	0.9	0.7		I	I	I	I	LOC_Osm1g00510	Cytochrome c biogenesis Fn
OsAffx.3058.1.S1_x_at	0.7	0.0333066	0.3	0.6	0.7	1.2		NC	I	I	I	LOC_Os02g53720	phytosulfokine receptor precursor, putative, expressed
OsAffx.4717.1.S1_at	0.7	0.029259	0.5	0.4	1.2	0.7		NC	NC	I	NC	LOC_Os06g04350	expressed protein
Os.26587.1.A1_at	0.7	0.0457392	1	1	0.7	0.1		I	I	I	NC	LOC_Os04g11400	expressed protein
Os.52503.1.S1_at	0.7	0.0214073	0.6	1	0.3	0.9		I	I	NC	NC	LOC_Os04g02920	protein binding protein, putative, expressed
Os.54618.1.S1_at	0.7	0.014042	1.1	0.6	0.6	0.5		I	I	MI	I	LOC_Os03g50420	expressed protein
Os.5606.1.S1_at	0.7	0.0272619	0.4	0.6	1.2	0.6		NC	I	NC	NC	LOC_Os07g37690	anthocyanidin 3-O-glucosyltransferase, putative, expressed
Os.7457.1.S1_a_at	0.7	0.0214073	0.4	0.8	1.1	0.5		I	I	I	I	LOC_Os04g42520	adenine phosphoribosyltransferase 2, putative, expressed
Os.9538.1.S1_s_at	0.7	0.00460717	0.6	0.5	0.8	0.9		NC	NC	I	I	LOC_Os05g49890	GTP-binding nuclear protein Ran-A1, putative, expressed
OsAffx.4143.1.S1_x_at	0.7	0.0074571	0.4	0.8	0.7	0.9		NC	I	NC	I	LOC_Os04g51110	cell division cycle protein 20, putative, expressed
Os.12798.1.S1_at	0.725	0.00140306	0.7	0.6	0.9	0.7		NC	MI	NC	NC	LOC_Os01g60900	expressed protein
Os.54267.1.S1_at	0.725	0.0183909	0.9	1	0.3	0.7		I	I	NC	NC	LOC_Os05g14590	DNA replication licensing factor MCM6, putative, expressed
Os.11510.1.S1_s_at	0.725	0.0349235	1.2	0.4	0.9	0.4		I	NC	I	I	LOC_Os09g31430	non-cyanogenic beta-glucosidase precursor, putative, expressed
Os.18563.1.S1_x_at	0.725	0.000625042	0.7	0.8	0.8	0.6		I	I	I	I	LOC_Os02g47130	expressed protein
Os.22571.1.S1_at	0.725	0.020139	0.6	1.2	0.5	0.6		I	I	I	I	LOC_Os01g15270	expressed protein
Os.22594.1.S1_at	0.725	0.0349235	0.6	1.3	0.6	0.4		I	I	I	I	LOC_Os01g03390	Bowman-Birk type bran trypsin inhibitor precursor, putative, expressed
Os.26930.1.S1_x_at	0.725	0.00590494	0.5	0.7	0.7	1		NC	NC	NC	I	LOC_Os04g06590	expressed protein
Os.40106.1.A1_s_at	0.725	0.0166741	0.8	0.6	0.4	1.1		I	I	NC	I	LOC_Os08g42600	retinoblastoma-related 3, putative, expressed
Os.48931.1.S1_at	0.725	0.0166741	0.6	0.8	0.4	1.1		I	I	NC	I	LOC_Os05g11750	serine/threonine-protein kinase NAK, putative, expressed
Os.52099.1.S1_at	0.725	0.020139	0.5	1	1	0.4		NC	I	NC	NC	LOC_Os06g03099	expressed protein
Os.56892.1.S1_at	0.725	0.00343101	0.8	0.7	0.9	0.5		I	I	I	I	LOC_Os09g35850	nucleic acid binding protein, putative, expressed
Os.9590.1.S1_at	0.725	0.00343101	0.5	0.7	0.8	0.9		I	I	I	I	LOC_Os12g31810	cyclin-A2, putative, expressed
OsAffx.11589.1.S1_x_at	0.725	0.00590494	0.9	0.6	0.5	0.9		NC	I	NC	I	LOC_Os01g53560	phosphoesterase, putative, expressed
OsAffx.23064.2.S1_x_at	0.725	0.00462139	1	0.6	0.7	0.6		I	I	I	I	LOC_Osm1g00320	NADH dehydrogenase subunit 4
OsAffx.27244.1.S1_x_at	0.725	0.0072689	0.6	0.8	0.5	1		MI	I	NC	I	LOC_Os05g39840	expressed protein
Os.14565.1.S1_at	0.725	0.0117498	0.5	0.6	1.1	0.7		I	I	I	I	LOC_Os07g12250	60S ribosomal protein L24, putative, expressed
Os.17479.1.S1_at	0.725	0.040701	0.3	1.3	0.6	0.7		NC	I	MI	I	LOC_Os01g49320	acidic endochitinase precursor, putative, expressed
Os.21088.1.S1_at	0.725	0.0166741	0.8	0.3	1	0.8		I	NC	I	I	LOC_Os07g07480	endonuclease/ nucleic acid binding protein, putative, expressed
Os.21902.1.S1_at	0.725	0.0330182	0.5	0.3	1.1	1		I	I	I	I	LOC_Os09g28300	remorin, C-terminal region family protein, expressed
Os.23359.1.S1_at	0.725	0.00235048	0.8	0.8	0.5	0.8		I	I	I	I	LOC_Os05g39850	DNA replication licensing factor MCM3, putative, expressed
Os.47996.1.A1_at	0.725	0.00235048	0.8	0.8	0.5	0.8		I	I	NC	I	LOC_Os01g36390	DNA replication licensing factor mcm4, putative, expressed
Os.50595.1.S1_at	0.725	9.0037e-05	0.7	0.7	0.8	0.7		I	I	I	I	LOC_Os03g39020	kinesin heavy chain, putative, expressed
Os.50790.1.S1_at	0.725	0.0387663	1	1.1	0.2	0.6		I	I	NC	I	LOC_Os03g52320	GIF2, putative, expressed
Os.5390.1.S1_at	0.725	0.0149922	0.5	0.8	1.1	0.5		I	NC	I	I	LOC_Os12g33130	expressed protein
Os.56120.1.S1_at	0.725	0.0311254	0.4	0.4	1	1.1		NC	NC	I	I	LOC_Os01g42250	expressed protein
Os.56267.1.S1_at	0.725	0.00235048	0.8	0.8	0.5	0.8		I	I	NC	NC	LOC_Os06g15480	transcription factor HBP-1b, putative, expressed
OsAffx.17387.1.S1_s_at	0.725	9.0037e-05	0.8	0.7	0.7	0.7		NC	NC	I	NC	LOC_Os08g37890	expressed protein
OsAffx.1892.1.S1_at	0.725	0.0149922	0.7	0.4	1.1	0.7		I	NC	I	I	LOC_Osm1g00510	Cytochrome c biogenesis Fn
OsAffx.7246.1.S1_x_at	0.75	0.0108698	1	0.9	0.7	0.4		NC	NC	I	NC	LOC_Os11g29290	cytochrome P450 86A2, putative, expressed
Os.12206.1.S1_at	0.75	0.0169711	0.5	0.6	1.2	0.7		I	I	I	I	LOC_Os07g03200	phytosulfokines 4 precursor, putative, expressed
Os.15271.1.S1_s_at	0.75	0.0340054	0.4	0.4	1.1	1.1		MI	I	I	I	LOC_Os07g36940	eukaryotic translation initiation factor 4G, putative, expressed
Os.15490.1.S1_at	0.75	0.0484912	0.9	0.1	0.8	1.2		I	NC	I	I	LOC_Os01g16170	PQ loop repeat family protein, expressed
Os.18249.1.S1_at	0.75	0.0153924	0.5	0.5	0.9	1.1		I	I	I	I	LOC_Os04g45720	aldehyde dehydrogenase 3B1, putative, expressed
Os.21194.1.S1_at	0.75	0.0202154	0.3	0.7	1	1		NC	NC	I	NC	LOC_Os06g21470	poly, putative, expressed
Os.23008.1.S1_at	0.75	0.0169711	0.4	1.1	0.6	0.9		NC	I	NC	I	LOC_Os10g39710	strictosidine synthase, putative, expressed
Os.26586.1.A1_at	0.75	0.00433206	0.5	0.7	0.9	0.9		I	I	I	I	LOC_Os12g06910	nrap protein, expressed
Os.27076.1.S1_at	0.75	0.0340054	0.4	0.5	1.3	0.8		I	NC	I	I	LOC_Os06g05160	sulfate transporter 3.4, putative, expressed
Os.35273.2.S1_x_at	0.75	0.00807514	0.9	0.8	0.9	0.4		NC	NC	I	NC	LOC_Os07g29240	expressed protein
Os.40059.1.S1_at	0.75	0.0202154	0.7	0.7	0.4	1.2		I	I	I	I	LOC_Os02g58470	expressed protein
Os.47957.1.S1_at	0.75	0.0235575	0.4	0.5	1.1	1		NC	NC	I	MI	LOC_Os12g39710	expressed protein
Os.50903.1.S1_at	0.75	0.0448362	0.8	0.7	1.3	0.2		I	NC	I	NC	LOC_Os09g08130	indole-3-glycerol phosphate synthase, chloroplast precursor, putative, expressed
Os.51682.1.S1_at	0.75	0.0108698	0.5	0.6	0.8	1.1		NC	I	NC	I	LOC_Os03g02290	ATP binding protein, putative, expressed
Os.51855.1.S1_at	0.75	0.0138468	0.8	0.4	0.7	1.1		I	NC	NC	NC	LOC_Os11g26990	expressed protein
Os.51932.1.S1_at	0.75	0.0375859	0.3	0.5	1.2	1		NC	MI	I	I	LOC_Os06g05900	hexaprenyldihydroxybenzoate methyltransferase, mitochondrial precursor, putative, expressed
Os.52541.1.S1_at	0.75	0.00550947	0.7	0.5	1	0.8		NC	NC	I	NC	LOC_Os04g43360	beta-glucosidase, chloroplast precursor, putative, expressed
Os.52820.1.S1_at	0.75	0.0375859	0.3	0.5	1.2	1		NC	NC	I	I	LOC_Os11g22350	ABC transporter-like protein, putative, expressed
Os.53523.1.A1_at	0.75	0.0108698	1	0.9	0.4	0.7		I	I	NC	NC	LOC_Os02g47760	ATPase family AAA domain-containing protein 3, putative, expressed
Os.54730.1.S1_at	0.75	0.0153924	0.5	0.5	1.1	0.9		NC	MI	I	I	LOC_Os03g55140	nucleotide binding protein, putative, expressed
Os.54747.1.S1_at	0.75	0.0269795	0.8	0.3	1.2	0.7		I	NC	NC	I	LOC_Os10g38834	NAC-domain protein Ze567, putative, expressed
Os.55682.1.S1_at	0.75	0.0153924	0.6	1.2	0.6	0.6		I	I	I	I	LOC_Os03g22820	expressed protein
Os.57401.1.S1_at	0.75	0.000125085	0.7	0.8	0.7	0.8		I	I	I	NC	LOC_Os07g08500	expressed protein
Os.5899.1.S1_at	0.75	0.00136933	0.9	0.8	0.6	0.7		I	I	NC	I	LOC_Os03g04550	expressed protein
Os.7123.3.S1_at	0.75	0.0269795	0.3	1.1	0.6	1		NC	I	NC	I	LOC_Os02g13510	receptor-like protein kinase 5 precursor, putative, expressed
OsAffx.29964.2.S1_at	0.75	0.000643119	0.7	0.7	0.9	0.7		I	I	I	I	LOC_Os09g21510	mitogen-activated protein kinase kinase kinase 2, putative, expressed
OsAffx.32194.1.A1_at	0.75	0.0484912	0.3	0.4	1.2	1.1		I	NC	I	I	LOC_Osp1g00240	RNA polymerase beta chain
OsAffx.32220.1.A1_s_at	0.75	0.00433206	0.9	0.5	0.9	0.7		I	MI	I	I	LOC_Osp1g00980	ribosomal protein S15
Os.11718.1.S1_at	0.775	0.00193329	0.9	0.6	0.9	0.7		I	I	I	I	LOC_Os12g02980	apyrase precursor, putative, expressed
Os.47947.1.A1_at	0.775	0.0198404	0.9	0.5	0.5	1.2		NC	I	NC	MI	LOC_Os08g37390	cyclin delta-2, putative, expressed
Os.48024.1.A1_at	0.775	0.00282581	0.6	1	0.7	0.8		NC	NC	NC	I	LOC_Os01g19170	polygalacturonase precursor, putative, expressed
Os.51262.1.S1_at	0.775	7.37499e-05	0.8	0.7	0.8	0.8		I	I	I	I	LOC_Os03g45760	expressed protein
OsAffx.24903.1.S1_at	0.775	0.042803	0.7	0.3	0.7	1.4		I	NC	NC	NC	LOC_Os02g57090	anthranilate phosphoribosyltransferase-like protein, putative, expressed
Os.11975.2.A1_at	0.775	0.0183134	0.3	0.8	1	1		I	I	I	I	LOC_Os01g68300	expressed protein
Os.24951.1.S1_at	0.775	0.000512695	0.8	0.7	0.7	0.9		I	I	NC	NC	LOC_Os12g37400	PROLIFERA protein, putative, expressed
Os.34819.2.S1_x_at	0.775	0.0229582	0.3	0.7	1	1.1		NC	I	I	I	LOC_Os07g22494	expressed protein
Os.45984.1.S1_at	0.775	0.0479293	0.2	0.6	1.3	1		NC	I	I	I	LOC_Os01g73900	ATP binding protein, putative, expressed
Os.51525.1.S1_at	0.775	0.0479293	0.2	0.6	1	1.3		NC	I	I	I	LOC_Os03g20900	transfactor-like, putative, expressed
Os.53549.1.S1_at	0.775	0.00601003	0.7	0.7	0.6	1.1		I	NC	I	I	LOC_Os05g06840	DNA polymerase epsilon subunit 2, putative, expressed
Os.53598.1.S1_at	0.775	0.0377189	0.4	0.4	1.2	1.1		NC	NC	I	I	LOC_Os07g48360	superfamily II DNA helicase, putative, expressed
Os.53771.1.A2_at	0.775	0.0138866	0.4	0.7	1.1	0.9		NC	I	I	I	LOC_Os09g06560	transducin/WD-40 repeat family protein, putative, expressed
Os.57435.1.S1_x_at	0.775	0.000512695	0.7	0.7	0.8	0.9		I	I	NC	MI	LOC_Os11g31430	expressed protein
Os.9464.1.A1_at	0.775	0.0261487	0.4	0.5	1.1	1.1		NC	NC	I	I	LOC_Os01g01890	expressed protein
OsAffx.32289.1.S1_at	0.775	0.00487608	1	0.8	0.8	0.5		I	I	MI	NC	LOC_Osm1g00390	Ribosomal protein S13
Os.1376.1.S1_at	0.775	0.00115246	0.8	0.9	0.6	0.8		I	I	NC	I	LOC_Os03g11540	replication protein A 70 kDa DNA-binding subunit, putative, expressed
Os.9905.1.S1_at	0.775	0.0229582	1	0.3	1.1	0.7		I	NC	I	NC	not match	Transcribed sequences
OsAffx.32225.1.S1_x_at	0.775	0.0138866	0.9	0.4	1.1	0.7		I	NC	I	I	LOC_Osp1g00350	photosystem I assembly protein Ycf3
Os.17809.1.S1_at	0.8	0.0148997	0.5	1.2	0.6	0.9		NC	I	NC	NC	LOC_Os08g25430	serine/threonine kinase-like protein, putative, expressed
Os.24397.1.S1_at	0.8	0.0421133	0.9	0.3	1.4	0.6		I	NC	NC	NC	LOC_Os12g42810	mov34/MPN/PAD-1 family protein, expressed
Os.42521.1.S1_at	0.8	0.0264873	0.4	0.6	1.3	0.9		NC	I	I	I	LOC_Os01g61230	dihydroflavonol-4-reductase, putative, expressed
Os.46477.1.S1_at	0.8	0.000813646	0.7	0.7	0.9	0.9		I	I	I	I	LOC_Os10g28060	fatty acid elongase, putative, expressed
Os.47073.1.S1_at	0.8	0.00968268	1.2	0.7	0.7	0.6		I	NC	MI	NC	LOC_Os04g36070	Response regulator receiver domain containing protein,expressed
Os.51502.1.S1_at	0.8	0.00509132	0.6	0.7	0.8	1.1		I	I	I	I	LOC_Os11g31660	expressed protein
Os.10280.1.A1_at	0.8	0.0122275	0.8	0.4	1.1	0.9		NC	NC	NC	I	LOC_Os06g41110	expressed protein
Os.11383.1.S1_a_at	0.8	0.0022595	0.8	1	0.6	0.8		MI	I	I	I	LOC_Os07g22400	DNA primase large subunit, putative, expressed
Os.11868.2.S1_at	0.8	0.022006	0.4	1.2	0.6	1		MI	NC	NC	NC	LOC_Os04g57510	exostosin-like, putative, expressed
Os.12286.1.S1_at	0.8	0.0148997	0.4	0.7	1.1	1		NC	I	I	I	LOC_Os03g52690	CBS domain protein, putative, expressed
Os.27163.1.A1_at	0.8	0.0122275	0.7	0.8	0.5	1.2		I	I	I	I	LOC_Os11g12240	retrotransposon protein, putative, unclassified, expressed
Os.36264.1.S1_x_at	0.8	0.00312923	0.9	1	0.6	0.7		I	I	I	I	LOC_Os01g53750	glucan endo-1,3-beta-glucosidase 4 precursor, putative, expressed
Os.49536.1.S1_at	0.8	0.0326382	0.5	0.8	1.4	0.5		NC	I	I	NC	LOC_Os08g09950	acyl-desaturase, chloroplast precursor, putative, expressed
Os.49833.1.S2_at	0.8	0.0469189	0.2	0.8	0.8	1.4		NC	NC	NC	I	LOC_Os11g20384	recessive suppressor of secretory defect, putative, expressed
Os.50659.1.S1_at	0.8	0.00968268	0.9	0.9	0.4	1		I	I	NC	NC	not match	Oryza sativa z134b snoRNA.
Os.51106.1.S1_at	0.8	0.00509132	0.9	0.8	0.5	1		I	I	I	I	LOC_Os06g14540	endoglucanase 1 precursor, putative, expressed
Os.53692.1.S1_at	0.8	0.048527	0.2	0.6	1.3	1.1		NC	NC	I	I	LOC_Os07g32350	WD-repeat protein 74, putative, expressed
Os.53852.1.S1_at	0.8	0.0148997	0.4	0.7	1	1.1		NC	I	I	I	LOC_Os04g13210	multidrug resistance-associated protein 4, putative, expressed
Os.54859.1.S1_at	0.8	0.0122275	0.5	0.7	1.2	0.8		NC	NC	I	I	LOC_Os04g49550	RING-H2 finger protein ATL2A, putative, expressed
Os.57361.1.S1_at	0.8	0.0191009	0.5	0.7	1.3	0.7		I	I	NC	NC	LOC_Os08g13400	conserved hypothetical protein
Os.6812.1.S1_at	0.8	0.048527	0.2	1.1	0.6	1.3		NC	I	I	I	LOC_Os10g21670	dehydration stress-induced protein, putative, expressed
Os.7348.1.S1_at	0.8	0.0421133	0.4	0.4	1.3	1.1		NC	I	I	I	LOC_Os08g38910	caffeoyl-CoA O-methyltransferase 2, putative, expressed
Os.9975.1.S1_at	0.8	0.0326382	1.4	0.8	0.5	0.5		I	I	NC	NC	LOC_Os03g17200	plant-specific domain TIGR01589 family protein
OsAffx.24039.1.S1_at	0.8	0.0234848	0.9	0.3	1.2	0.8		NC	NC	NC	I	LOC_Os01g74310	expressed protein
OsAffx.30920.1.S1_at	0.8	0.0389304	1.1	0.2	1.2	0.7		NC	NC	I	I	LOC_Os11g10730	retrotransposon protein, putative, unclassified
Os.11837.1.S1_at	0.825	0.0235435	0.6	0.6	1.4	0.7		I	I	I	I	LOC_Os04g26920	IN2-2 protein, putative, expressed
Os.16493.1.S2_at	0.825	0.0455449	0.4	0.5	0.9	1.5		NC	I	I	I	LOC_Os09g21280	hypothetical protein
Os.16605.1.S1_at	0.825	0.0154441	0.8	1.2	0.4	0.9		I	I	NC	NC	LOC_Os10g30280	F-box domain containing protein, expressed
Os.25385.1.S1_at	0.825	0.0321423	0.9	0.2	1.2	1		NC	NC	I	NC	LOC_Os10g37420	cytochrome b5, putative, expressed
Os.26575.1.S1_at	0.825	0.00407117	0.6	0.7	1	1		I	I	I	I	LOC_Os02g47180	cell division cycle protein 20, putative, expressed
Os.28649.1.S1_at	0.825	0.0485669	1.1	0.3	1.4	0.5		I	NC	I	NC	LOC_Os01g37460	zinc finger protein, putative, expressed
Os.30634.1.S1_at	0.825	0.0235435	0.4	0.6	1.1	1.2		NC	NC	I	I	LOC_Os01g51690	OsWRKY26 - Superfamily of rice TFs having WRKY and zinc finger domains, expressed
Os.313.2.S2_at	0.825	0.0470547	0.7	1.4	0.2	1		NC	NC	NC	I	LOC_Os02g49720	aldehyde dehydrogenase, mitochondrial precursor, putative, expressed
Os.44431.2.S1_x_at	0.825	0.041034	0.3	0.6	1.4	1		NC	I	I	I	LOC_Os07g07050	abscisic-aldehyde oxidase, putative, expressed
Os.45960.1.S1_at	0.825	0.00502327	0.9	0.5	0.9	1		NC	I	NC	NC	not match	(japonica cultivar-group) P0688A04.29 (P0688A04.29), mRNA
Os.50838.1.A1_at	0.825	0.00317867	0.7	0.8	1.1	0.7		I	I	I	I	LOC_Os04g56180	peroxidase 16 precursor, putative, expressed
Os.51597.1.S1_at	0.825	0.00160887	0.7	1	0.9	0.7		I	I	I	I	LOC_Os01g68598	expressed protein
Os.51714.1.S1_at	0.825	0.0455449	0.5	0.4	1.5	0.9		NC	NC	I	I	LOC_Os07g48560	WUSCHEL-related homeobox 11, putative, expressed
Os.51865.2.S1_at	0.825	0.0167475	0.7	0.5	1.3	0.8		I	I	NC	NC	LOC_Os04g44620	hus1-like protein, expressed
Os.5684.1.S1_at	0.825	0.0277954	0.7	0.3	1.1	1.2		I	I	I	I	LOC_Os07g09340	plasma membrane ATPase 1, putative, expressed
Os.56892.1.S1_x_at	0.825	0.00235423	0.6	0.8	0.9	1		NC	NC	NC	I	LOC_Os09g35850	nucleic acid binding protein, putative, expressed
Os.6142.1.S1_s_at	0.825	0.0321423	0.5	1.2	1.2	0.4		I	I	NC	NC	LOC_Os11g04030	major facilitator superfamily antiporter, putative, expressed
Os.7351.1.S1_at	0.825	0.0154441	0.9	0.8	0.4	1.2		I	I	NC	NC	LOC_Os01g64430	plant-specific domain TIGR01568 family protein, expressed
Os.810.1.S1_at	0.825	0.0455449	0.3	0.5	1.3	1.2		I	I	I	I	LOC_Os01g01510	expressed protein
Os.8442.1.S1_at	0.825	0.00317867	0.8	0.7	1.1	0.7		I	I	I	I	LOC_Os04g39900	non-cyanogenic beta-glucosidase precursor, putative, expressed
OsAffx.25212.1.S1_at	0.825	0.0470547	0.2	1.4	1	0.7		NC	NC	NC	I	LOC_Os03g24810	hypothetical protein
OsAffx.27740.1.S1_s_at	0.825	0.0306843	0.3	0.7	1.3	1		NC	NC	I	MI	LOC_Os06g20790	jasmonate O-methyltransferase, putative, expressed
OsAffx.32171.3.S1_at	0.825	0.0249486	0.5	0.5	1	1.3		I	I	I	I	LOC_Os12g43490	alpha-amylase/trypsin inhibitor, putative, expressed
OsAffx.32336.1.A1_at	0.825	0.0235435	0.8	0.3	1.2	1		I	NC	I	I	LOC_Osp1g00710	ribosomal protein L14
Os.25651.1.S1_at	0.825	0.022152	0.5	0.5	1.2	1.1		I	I	I	I	LOC_Os01g27360	glutathione S-transferase GSTF1, putative, expressed
Os.26512.1.S1_at	0.825	0.0350815	0.8	0.2	1.2	1.1		I	NC	I	I	LOC_Os03g58350	OsIAA14 - Auxin-responsive Aux/IAA gene family member, expressed
Os.501.1.S1_at	0.825	0.00708048	0.5	0.8	0.9	1.1		I	I	I	I	LOC_Os01g15480	EMB3013, putative, expressed
Os.57316.1.S1_at	0.825	0.00502327	0.7	0.9	1.1	0.6		NC	I	I	I	LOC_Os05g38940	hypothetical protein
Os.20224.1.S1_at	0.85	0.0272069	0.7	0.9	0.4	1.4		NC	MI	NC	I	LOC_Os12g37690	MYB transcription factor, putative, expressed
Os.23219.1.S1_at	0.85	0.0193293	0.8	1.3	0.4	0.9		I	I	MI	I	LOC_Os01g52690	DNA-directed RNA polymerase II largest subunit, putative, expressed
OsAffx.17970.1.A1_at	0.85	0.0120245	0.8	0.7	1.3	0.6		NC	NC	MI	NC	LOC_Os09g31080	induced stolen tip protein TUB8, putative, expressed
OsAffx.27271.1.S1_at	0.85	0.0120245	1.1	0.4	0.9	1		NC	NC	I	I	LOC_Os05g41050	GRF zinc finger family protein, expressed
OsAffx.32300.1.S1_x_at	0.85	0.0382339	0.4	0.5	1.4	1.1		I	I	I	I	LOC_Osm1g00510	Cytochrome c biogenesis Fn
Os.49250.1.S1_at	0.85	0.00224807	1.1	0.8	0.7	0.8		I	I	NC	I	LOC_Os07g04430	expressed protein
Os.50993.1.S1_at	0.85	0.0326651	1.4	0.3	0.9	0.8		I	NC	I	I	LOC_Os07g03590	pathogenesis-related protein PRB1-3 precursor, putative, expressed
Os.53872.1.S1_at	0.85	0.00764084	0.6	0.9	0.7	1.2		I	I	I	I	LOC_Os12g44360	sodium/hydrogen exchanger 7, putative, expressed
Os.54077.1.S1_at	0.85	8.60284e-05	0.9	0.9	0.8	0.8		I	I	I	I	LOC_Os12g02710	expressed protein
Os.10905.1.S1_x_at	0.875	0.0213308	0.7	0.4	1.2	1.2		I	I	I	I	LOC_Os07g31450	ATP binding protein, putative, expressed
Os.15606.1.S2_at	0.875	0.0237995	0.4	0.8	0.9	1.4		NC	I	I	I	LOC_Os01g07590	universal stress protein family protein, expressed
Os.20183.1.S1_at	0.875	0.00135289	0.8	0.7	1	1		I	I	I	I	LOC_Os09g04300	expressed protein
Os.3195.2.S1_x_at	0.875	0.0327361	0.7	1.5	0.4	0.9		NC	I	NC	NC	LOC_Os10g32900	CCT motif family protein, expressed
Os.38444.1.S1_x_at	0.875	0.00135289	1	0.7	1	0.8		I	NC	NC	NC	LOC_Os05g20954	retrotransposon protein, putative, unclassified, expressed
Os.4892.1.S1_at	0.875	0.0314366	0.4	1.5	0.8	0.8		NC	I	NC	NC	LOC_Os05g15530	4-amino-4-deoxychorismate lyase, putative, expressed
Os.50640.1.S1_at	0.875	0.0019815	0.8	0.7	1.1	0.9		I	I	MI	I	LOC_Os04g33740	beta-fructofuranosidase, insoluble isoenzyme 2 precursor, putative, expressed
Os.53603.1.S1_at	0.875	0.000357284	0.9	0.8	0.8	1		I	I	NC	I	LOC_Os12g42700	expressed protein
Os.53672.1.A1_at	0.875	0.00788363	0.7	0.6	1.2	1		NC	MI	I	I	LOC_Os07g27350	propionyl-CoA carboxylase, putative, expressed
Os.9159.2.S1_x_at	0.875	0.0019815	1.1	0.9	0.8	0.7		I	I	I	NC	LOC_Os06g02530	expressed protein
OsAffx.12645.1.S1_s_at	0.875	0.0237995	0.5	1.4	0.6	1		MI	I	NC	I	LOC_Os02g54870	expressed protein
OsAffx.13312.1.S1_s_at	0.875	0.0419765	0.3	0.6	1.4	1.2		NC	I	I	I	LOC_Os03g42810	type II inositol-1,4,5-trisphosphate 5-phosphatase precursor, putative, expressed
OsAffx.16825.1.S1_s_at	0.875	0.0263105	1.2	0.3	1.2	0.8		I	NC	I	I	LOC_Os08g04430	expressed protein
OsAffx.2403.1.S1_at	0.875	0.0042395	0.6	1	1.1	0.8		NC	I	I	I	LOC_Os01g64440	expressed protein
OsAffx.32207.1.A1_at	0.875	0.00691786	1	0.5	1.1	0.9		I	NC	I	I	LOC_Osp1g00270	ribosomal protein S2
Os.57566.1.S1_at	0.875	0.0109584	0.9	0.7	1.3	0.6		NC	I	I	NC	LOC_Os09g29130	ZF-HD protein dimerisation region containing protein, expressed
OsAffx.32309.1.A1_at	0.875	0.0225594	0.7	0.4	1.3	1.1		I	NC	I	I	LOC_Osp1g00540	cytochrome b6/f complex subunit V
Os.25899.2.S1_s_at	0.9	0.0239812	0.4	0.7	1.2	1.3		I	I	I	I	LOC_Os01g51290	ATP binding protein, putative, expressed
Os.4766.1.S1_at	0.9	0.0193489	0.4	1.1	1.3	0.8		I	I	I	I	LOC_Os10g28350	1,2-dihydroxy-3-keto-5-methylthiopentene dioxygenase 1, putative, expressed
OsAffx.26050.13.S1_x_at	0.9	0.0361394	1.5	0.8	1	0.3		I	NC	NC	NC	LOC_Osp1g00380	NADH dehydrogenase subunit K
OsAffx.8908.1.S1_x_at	0.9	0.0251644	1.1	0.9	1.3	0.3		I	NC	NC	NC	LOC_Os01g26930	transposon protein, putative, Mutator sub-class
Os.16447.1.S1_at	0.9	0.00289581	1	1	0.6	1		NC	NC	I	MI	LOC_Os03g44660	cytosolic 5-nucleotidase III, putative, expressed
Os.18572.1.S1_at	0.9	0.00605685	0.8	1.2	0.6	1		I	I	NC	NC	LOC_Os04g52310	zinc transporter 1 precursor, putative, expressed
Os.23186.1.S1_at	0.9	0.043672	0.5	0.4	1.2	1.5		NC	NC	I	I	LOC_Os05g04000	expressed protein
Os.34805.2.S1_at	0.9	0.0138468	1.4	0.8	0.8	0.6		NC	I	NC	NC	LOC_Os03g37260	ATP binding protein, putative, expressed
Os.38404.1.S1_s_at	0.9	0.00439538	0.7	1.1	0.7	1.1		NC	I	NC	I	LOC_Os11g07870	type III restriction enzyme, res subunit family protein, expressed
Os.46741.1.S1_at	0.9	0.00221879	0.7	0.8	1	1.1		I	I	I	I	LOC_Os10g01570	DNA cytosine methyltransferase MET2a, putative, expressed
Os.47361.1.S1_at	0.9	0.0149165	0.6	0.6	1.3	1.1		NC	NC	I	I	LOC_Os01g56940	exonuclease, putative, expressed
Os.50455.1.S1_at	0.9	0.0149165	0.4	1.1	1.2	0.9		NC	I	I	I	LOC_Os06g40170	phospholipase D alpha 2, putative, expressed
Os.54118.1.A1_at	0.9	0.0487455	0.5	0.4	1.6	1.1		I	NC	I	I	LOC_Os11g42030	expressed protein
OsAffx.30783.1.S1_at	0.9	0.0487455	0.7	1.3	1.4	0.2		NC	I	I	NC	LOC_Os12g02450	OsWRKY64 - Superfamily of rice TFs having WRKY and zinc finger domains, expressed
Os.19190.2.S1_at	0.9	0.0449375	0.1	1.1	1.1	1.3		NC	I	NC	NC	LOC_Os03g21230	protein kinase, putative, expressed
Os.50763.1.S1_at	0.925	0.0103061	0.8	0.7	0.8	1.4		I	I	NC	I	LOC_Os03g30260	COBRA-like protein 4 precursor, putative, expressed
OsAffx.25846.1.S1_s_at	0.925	0.027198	0.3	1	1	1.4		NC	I	NC	NC	LOC_Os04g02970	subtilisin-like protease precursor, putative, expressed
Os.16140.1.S1_at	0.925	0.00590301	0.7	0.7	1.1	1.2		I	I	I	I	LOC_Os07g04450	expressed protein
Os.17887.1.S1_at	0.925	0.0341316	0.2	1.3	1.2	1		NC	I	I	I	LOC_Os12g36910	calmodulin binding protein, putative, expressed
Os.19971.1.S1_at	0.925	0.00068254	0.9	1.1	0.9	0.8		I	I	I	I	LOC_Os01g08600	expressed protein
Os.28282.2.S1_s_at	0.925	0.0112549	0.7	0.9	1.4	0.7		I	I	I	I	LOC_Os07g46846	sex determination protein tasselseed-2, putative, expressed
Os.46708.2.S1_at	0.925	0.0412266	1	1.6	0.3	0.8		NC	NC	MI	NC	LOC_Os10g14011	expressed protein
Os.47136.1.A1_x_at	0.925	0.0329627	0.5	0.5	1.4	1.3		NC	NC	I	I	LOC_Os01g27360	glutathione S-transferase GSTF1, putative, expressed
Os.54624.1.S1_at	0.925	0.00758886	1	0.7	0.7	1.3		NC	NC	I	I	LOC_Os11g26130	receptor protein kinase TMK1 precursor, putative, expressed
Os.5644.1.S1_at	0.925	0.027198	0.6	1.6	0.8	0.7		I	I	I	I	LOC_Os10g33540	alcohol oxidase, putative, expressed
Os.6864.1.S1_at	0.925	0.027198	0.4	1.5	0.8	1		NC	I	NC	I	LOC_Os01g61070	heavy metal-associated domain containing protein, expressed
OsAffx.24626.1.S1_at	0.925	0.00510431	0.8	0.8	1.3	0.8		I	I	I	NC	LOC_Os02g38120	photoreceptor-interacting protein-like, putative, expressed
OsAffx.27403.1.S1_at	0.925	0.0112549	1.3	1.1	0.6	0.7		NC	NC	NC	I	LOC_Os05g51119	expressed protein
OsAffx.32225.1.A1_at	0.925	0.027198	0.7	0.4	1.4	1.2		I	I	I	I	LOC_Osp1g00350	photosystem I assembly protein Ycf3
OsAffx.32233.1.A1_x_at	0.925	0.0227083	0.8	0.4	1.4	1.1		I	NC	I	I	LOC_Osp1g00430	ORF133
OsAffx.32309.1.S1_at	0.925	0.00433871	1.1	1.1	0.6	0.9		I	I	I	I	LOC_Osp1g00540	cytochrome b6/f complex subunit V
OsAffx.32346.1.S1_at	0.925	0.0029205	1.1	0.7	0.8	1.1		I	I	I	I	LOC_Osm1g00170	ORFB protein
Os.27140.1.S1_a_at	0.95	0.0244226	0.6	0.9	1.6	0.7		I	NC	NC	NC	LOC_Os03g61910	retrotransposon protein, putative, unclassified, expressed
Os.46741.2.S1_x_at	0.95	0.0142715	0.5	0.9	1	1.4		NC	I	MI	I	LOC_Os10g01570	DNA cytosine methyltransferase MET2a, putative, expressed
Os.54421.1.S1_at	0.95	0.0244226	0.4	0.9	1.5	1		NC	I	I	I	LOC_Os05g37250	cytochrome P450 94A2, putative, expressed
Os.7285.1.S1_at	0.95	0.048897	0.3	0.6	1.4	1.5		NC	I	I	I	LOC_Os05g44210	alpha,alpha-trehalose-phosphate synthase, putative, expressed
Os.9209.2.S1_at	0.95	0.0309048	0.4	0.7	1.2	1.5		NC	I	I	I	LOC_Os08g20220	retrotransposon protein, putative, unclassified
OsAffx.19953.2.S1_at	0.95	0.00162199	1.1	0.7	1	1		NC	I	I	NC	LOC_Os12g34070	mitochondrial ribosomal protein S3, putative
OsAffx.2362.1.S1_s_at	0.95	0.0353301	0.3	0.8	1.2	1.5		NC	I	NC	I	LOC_Os01g59000	cytochrome P450 94A2, putative, expressed
Os.14971.1.S1_at	0.95	0.0353301	0.4	0.7	1.6	1.1		NC	I	I	I	LOC_Os08g40850	protein brittle-1, chloroplast precursor, putative, expressed
Os.20516.1.S1_at	0.95	0.00795988	1.2	1.2	0.8	0.6		I	I	NC	NC	LOC_Os01g13120	aquaporin TIP4.1, putative, expressed
Os.46886.1.S1_at	0.95	0.0265586	0.6	0.5	1.3	1.4		NC	I	I	I	LOC_Os04g47690	HMG1/2-like protein, putative, expressed
Os.47356.1.A1_at	0.95	0.00795988	0.8	0.8	0.8	1.4		I	MI	NC	NC	LOC_Os10g31930	shugoshin-1, putative, expressed
Os.54132.1.S1_at	0.95	0.00556342	1.2	0.9	0.6	1.1		NC	I	NC	NC	LOC_Os04g09800	SWI/SNF-related matrix-associated actin-dependent regulator of chromatin subfamily A member 3-like 3, putative
OsAffx.32236.1.A1_at	0.975	0.0149867	1.4	0.7	0.6	1.2		I	I	I	I	LOC_Osp1g00920	photosystem I subunit VII
Os.1229.2.S1_at	0.975	0.0131724	1.4	0.5	1	1		NC	NC	I	I	LOC_Os01g13740	myb-like DNA-binding domain, SHAQKYF class family protein, expressed
Os.13866.1.S1_at	0.975	0.00971277	0.6	0.9	1.4	1		NC	NC	I	I	LOC_Os03g55660	nucleoporin-like protein, putative, expressed
Os.47564.1.S1_at	0.975	0.0197191	1.6	0.7	0.7	0.9		I	I	NC	NC	LOC_Os05g33140	basic endochitinase 1 precursor, putative, expressed
Os.47736.1.S1_at	0.975	0.00729746	0.6	0.9	1.3	1.1		I	I	I	I	LOC_Os12g42160	ATP binding protein, putative, expressed
Os.55783.1.S1_at	0.975	0.0206943	0.8	0.6	0.9	1.6		NC	NC	NC	I	LOC_Os11g10040	mTERF family protein, expressed
OsAffx.11534.1.S1_x_at	0.975	0.0478955	0.7	1.8	0.4	1		NC	I	NC	I	LOC_Os01g49614	Ser/Thr protein kinase, putative, expressed
OsAffx.32227.1.A1_at	0.975	0.00250464	1.2	0.7	1	1		I	I	I	I	LOC_Osp1g00370	NADH dehydrogenase subunit J
OsAffx.9820.1.S1_at	0.975	0.0414242	0.6	1.8	0.6	0.9		NC	I	NC	NC	LOC_Os10g08540	cytochrome P450 76B1, putative, expressed
Os.2416.1.S1_a_at	0.975	0.00653319	0.9	1.2	0.6	1.2		I	I	I	I	LOC_Os01g71340	glucan endo-1,3-beta-glucosidase, acidic isoform precursor, putative, expressed
Os.32622.1.S1_at	0.975	0.00971277	0.6	0.8	1.3	1.2		MI	I	NC	NC	LOC_Os01g01170	expressed protein
Os.52767.1.A1_at	0.975	0.0197191	0.5	1.1	1.5	0.8		NC	I	I	I	LOC_Os08g35160	chaperone protein dnaJ, putative, expressed
Os.9836.1.S1_at	0.975	0.0478955	0.7	1	0.4	1.8		I	I	NC	I	LOC_Os11g10590	expressed protein
OsAffx.23197.2.S1_at	0.975	0.0489788	0.3	0.7	1.7	1.2		NC	NC	I	NC	LOC_Os01g11200	transforming protein myb, putative
OsAffx.26447.3.S1_at	0.975	0.0267035	1.2	1.5	0.4	0.8		I	I	NC	NC	LOC_Os04g43580	expressed protein
OsAffx.30192.1.S1_at	0.975	0.0122851	0.7	0.9	0.8	1.5		NC	NC	I	I	LOC_Os09g38670	thioredoxin H-type 1, putative, expressed
OsAffx.32279.1.S1_at	0.975	0.00507551	1.1	0.6	1	1.2		I	I	I	I	LOC_Osm1g00320	NADH dehydrogenase subunit 4
OsAffx.30160.1.S1_at	1	0.00266652	1.3	1	0.8	0.9		I	I	NC	I	LOC_Os09g36790	expressed protein
Os.11923.1.S1_x_at	1	0.0395018	0.7	0.4	1.7	1.2		I	I	I	I	LOC_Os05g33630	hydrolase, putative, expressed
Os.24475.1.S1_at	1	0.0334494	0.5	0.6	1.3	1.6		NC	NC	NC	I	LOC_Os04g09540	acyl-protein thioesterase 2, putative, expressed
Os.24927.1.S1_at	1	0.0199068	0.5	1.2	1.5	0.8		I	I	I	I	LOC_Os03g56160	lectin-like receptor kinase 7, putative, expressed
Os.27312.1.A1_a_at	1	0.0446083	0.5	0.5	1.3	1.7		MI	NC	I	I	LOC_Os06g51524	expressed protein
Os.35808.1.S1_at	1	0.0128053	0.5	1	1.4	1.1		NC	NC	I	I	LOC_Os01g42190	dnaJ-like protein, putative, expressed
Os.46302.1.S1_at	1	0.0497506	0.8	1.5	0.2	1.5		NC	I	NC	I	LOC_Os05g08960	ubiquitin-conjugating enzyme E2-17 kDa, putative, expressed
Os.46576.2.S1_x_at	1	0.0456344	0.4	0.6	1.7	1.3		NC	NC	I	I	LOC_Os10g36100	nonspecific lipid-transfer protein precursor, putative, expressed
Os.52493.1.A1_s_at	1	0.018074	0.6	0.9	1.6	0.9		I	I	I	I	LOC_Os03g22210	phylloplanin precursor, putative, expressed
Os.53517.1.S1_at	1	0.0189862	1.6	0.6	1	0.8		NC	NC	I	I	LOC_Os12g04200	chitin-inducible gibberellin-responsive protein 2, putative
OsAffx.24407.2.S1_s_at	1	0.0497506	0.8	0.3	1.8	1.1		I	NC	I	I	LOC_Osp1g01060	NADH dehydrogenase subunit 2
OsAffx.26173.1.S1_s_at	1	0.0162766	0.7	0.9	1.6	0.8		I	I	I	I	LOC_Os04g26920	IN2-2 protein, putative, expressed
OsAffx.32334.1.A1_at	1	0.0145187	1.5	0.8	1.1	0.6		I	I	I	I	LOC_Osp1g00690	translation initiation factor 1
Os.10510.1.S1_at	1.025	0.0374693	0.2	1.1	1.3	1.5		NC	I	I	I	LOC_Os03g03034	flavonol synthase/flavanone 3-hydroxylase, putative, expressed
Os.11065.1.A1_at	1.025	0.0252167	0.3	1.4	1.2	1.2		I	I	I	I	LOC_Os03g19600	PE_PGRS family protein, putative, expressed
Os.11169.1.S1_a_at	1.025	0.0180811	0.8	1.1	0.6	1.6		I	I	NC	I	LOC_Os06g49190	nonspecific lipid-transfer protein precursor, putative, expressed
Os.26430.1.A1_at	1.025	0.0345917	0.5	0.6	1.4	1.6		I	I	I	I	LOC_Os12g12690	expressed protein
Os.46020.1.S1_at	1.025	0.0279867	0.5	0.7	1.3	1.6		NC	NC	I	I	LOC_Os12g02570	expressed protein
Os.49157.1.S1_s_at	1.025	0.00168448	1	1.3	0.9	0.9		I	I	NC	I	LOC_Os04g01710	cysteine proteinase At4g11310 precursor, putative, expressed
Os.53880.1.S1_at	1.025	0.0130566	0.6	1.4	0.8	1.3		I	I	I	I	LOC_Os08g26880	light-inducible protein CPRF-2, putative, expressed
Os.54141.1.S1_at	1.025	0.0180811	0.6	0.8	1.1	1.6		NC	I	I	I	LOC_Os08g03560	pherophorin like protein, putative, expressed
Os.55575.1.S1_at	1.025	0.00632844	0.6	1.3	1.1	1.1		I	I	I	I	LOC_Os05g02200	protein kinase, putative, expressed
Os.12158.1.S2_at	1.025	0.0403679	0.4	0.8	1.1	1.8		NC	NC	NC	I	LOC_Os10g42100	pyruvate kinase isozyme G, chloroplast precursor, putative, expressed
Os.26739.1.A1_at	1.025	0.0317399	1.1	0.4	1.7	0.9		I	NC	I	I	LOC_Os07g29720	hypothetical protein
OsAffx.24445.2.S1_at	1.025	0.0130566	1.6	0.8	0.9	0.8		NC	NC	MI	NC	LOC_Os02g27100	conserved hypothetical protein
Os.3376.1.S1_at	1.05	0.00662943	0.9	0.8	1.5	1		I	I	I	I	LOC_Os02g56130	proliferating cell nuclear antigen, putative, expressed
Os.33896.1.S1_x_at	1.05	0.0154243	0.6	1.3	0.8	1.5		NC	NC	NC	I	LOC_Os01g62790	nucleic acid binding protein, putative, expressed
Os.36264.1.S1_at	1.05	4.57036e-05	1	1	1.1	1.1		I	I	I	I	LOC_Os01g53750	glucan endo-1,3-beta-glucosidase 4 precursor, putative, expressed
Os.54093.1.S1_at	1.05	0.0272619	0.5	0.8	1.2	1.7		NC	I	NC	NC	LOC_Os04g47890	myb-like DNA-binding domain, SHAQKYF class family protein, expressed
Os.54377.1.S1_at	1.05	0.000505485	0.9	1.2	1	1.1		I	I	NC	MI	LOC_Os01g51740	expressed protein
Os.55146.1.S1_at	1.05	0.00796556	0.6	1.4	1.1	1.1		NC	I	NC	NC	LOC_Os09g26940	flavonoid 3-monooxygenase, putative, expressed
Os.5767.1.S1_at	1.05	0.000236199	1	1	1.2	1		I	I	I	I	LOC_Os08g01100	HMG1/2-like protein, putative, expressed
Os.7507.1.S1_at	1.05	0.0186791	0.4	1.3	1.4	1.1		NC	I	I	I	LOC_Os10g02880	O-methyltransferase ZRP4, putative, expressed
Os.9099.1.S1_at	1.05	0.0317248	0.5	0.7	1.3	1.7		NC	I	NC	I	LOC_Os07g27150	trafficking protein particle complex subunit 4, putative, expressed
OsAffx.1590.1.S1_x_at	1.05	0.0290361	1.1	0.4	1.7	1		I	NC	I	I	LOC_Osp1g00920	photosystem I subunit VII
OsAffx.18015.1.S1_at	1.05	0.0220461	1.4	1.5	0.5	0.8		I	I	NC	NC	LOC_Os09g36820	MCM10 minichromosome maintenance deficient 10, putative, expressed
Os.25125.1.A1_at	1.075	0.041926	1.4	1.8	0.5	0.6		NC	NC	NC	I	LOC_Os03g57490	fasciclin domain, putative, expressed
Os.50470.1.S1_at	1.075	0.0271974	0.3	1.5	1.3	1.2		NC	I	I	I	LOC_Os01g71310	cytokinin dehydrogenase 1 precursor, putative, expressed
Os.5201.1.S1_at	1.075	0.0331754	0.6	0.8	1	1.9		NC	NC	NC	I	LOC_Os09g28570	zinc-binding alcohol dehydrogenase domain-containing protein 2, putative, expressed
Os.6591.1.S1_at	1.075	0.0238608	0.5	0.8	1.5	1.5		NC	NC	I	I	LOC_Os02g55500	expressed protein
OsAffx.10837.1.S1_at	1.075	0.0255207	1.7	1.3	0.7	0.6		I	I	I	I	LOC_Os01g33960	conserved hypothetical protein
OsAffx.32230.1.A1_x_at	1.075	0.0323123	0.9	0.6	1.9	0.9		I	NC	I	NC	LOC_Osp1g00400	ATP synthase CF1 epsilon chain
OsAffx.8678.1.S1_at	1.075	0.0472492	0.6	0.6	1.1	2		NC	NC	NC	I	LOC_Os04g21790	OsWAK34 - OsWAK receptor-like protein kinase, expressed
Os.1191.1.S1_at	1.075	0.0375266	0.3	1.6	0.9	1.5		NC	I	I	I	LOC_Os03g04060	basic endochitinase C precursor, putative, expressed
OsAffx.26361.1.S1_x_at	1.075	0.00935043	0.8	1	1.6	0.9		NC	NC	I	I	LOC_Os04g37430	lipoxygenase 5, putative, expressed
OsAffx.32200.1.A1_x_at	1.075	0.041926	0.6	0.5	1.8	1.4		NC	NC	I	I	LOC_Osp1g01090	ribosomal protein L23
Os.44598.1.S1_x_at	1.1	0.0111485	1	1.5	1.3	0.6		NC	NC	I	NC	LOC_Os07g46930	sex determination protein tasselseed-2, putative, expressed
Os.10185.1.S1_at	1.1	0.00201762	0.9	1.1	1	1.4		I	I	I	I	LOC_Os11g31470	expressed protein
Os.11595.1.S2_at	1.1	0.0460164	0.8	0.3	1.6	1.7		MI	NC	I	I	LOC_Os01g57599	retrotransposon protein, putative, unclassified, expressed
Os.13008.1.S1_at	1.1	0.0213757	0.7	1.1	0.8	1.8		I	I	I	I	LOC_Os08g39850	lipoxygenase 8, chloroplast precursor, putative, expressed
Os.27251.1.S1_at	1.1	0.0277058	0.3	1.4	1.5	1.2		NC	I	I	I	LOC_Os04g10350	1-aminocyclopropane-1-carboxylate oxidase, putative, expressed
Os.31816.2.S1_x_at	1.1	0.00496215	1.3	0.9	1.4	0.8		I	I	MI	NC	LOC_Os01g70220	histone-lysine N-methyltransferase, H3 lysine-9 specific SUVH6, putative, expressed
Os.46471.1.S1_at	1.1	0.000577198	1.2	1.1	1.2	0.9		I	I	I	I	LOC_Os10g20650	expressed protein
Os.51787.1.S1_at	1.1	0.0375822	0.2	1.3	1.6	1.3		NC	I	I	I	LOC_Os12g24320	cell Division Protein AAA ATPase family, putative, expressed
OsAffx.3200.1.S1_s_at	1.1	0.0206043	0.7	0.7	1.3	1.7		I	I	NC	NC	LOC_Os03g11400	targeting protein for Xklp2 containing protein, expressed
OsAffx.32261.1.A1_at	1.1	0.0451678	1.2	0.2	1.8	1.2		NC	NC	I	MI	LOC_Osp1g00490	photosystem II protein J
Os.11944.1.S1_at	1.125	0.0342033	0.4	0.9	1.4	1.8		NC	I	I	I	LOC_Os09g20350	DRE binding factor 1, putative, expressed
Os.165.1.S1_at	1.125	0.00647636	0.7	1.1	1.5	1.2		I	I	I	I	LOC_Os12g36880	major pollen allergen Bet v 1-D/H, putative, expressed
Os.26902.1.S1_at	1.125	0.0248796	1.3	0.6	1.8	0.8		I	NC	I	MI	LOC_Os03g45970	expressed protein
Os.52493.1.A1_at	1.125	0.0059187	1	1	1.6	0.9		I	I	I	I	LOC_Os03g22210	phylloplanin precursor, putative, expressed
Os.5271.1.S1_at	1.125	0.00203915	1.2	0.9	1	1.4		I	NC	NC	NC	LOC_Os04g10530	amidase, putative, expressed
Os.8570.3.S1_s_at	1.125	0.0218754	0.4	1.6	1.3	1.2		NC	I	I	I	LOC_Os09g32330	MTD1, putative, expressed
Os.9025.2.S1_at	1.125	0.0016464	1	1.3	0.9	1.3		I	NC	NC	NC	LOC_Os01g68160	histone deacetylase 2b, putative, expressed
OsAffx.16512.1.S1_s_at	1.125	0.0203987	0.6	1	1.8	1.1		NC	NC	I	NC	LOC_Os07g31884	transparent testa 12 protein, putative, expressed
OsAffx.26361.1.S1_at	1.125	0.00335591	1	0.9	1.5	1.1		NC	NC	I	I	LOC_Os04g37430	lipoxygenase 5, putative, expressed
OsAffx.32228.1.A1_x_at	1.125	0.0226204	0.9	0.5	1.5	1.6		I	I	I	I	LOC_Osp1g00380	NADH dehydrogenase subunit K
OsAffx.3678.1.S1_x_at	1.125	0.0241227	0.9	0.7	1.9	1		NC	NC	I	NC	LOC_Osp1g00910	NADH dehydrogenase subunit 4
Os.21636.1.S1_at	1.15	0.0214181	0.6	0.9	1.3	1.8		NC	I	NC	I	LOC_Os09g36250	odorant 1 protein, putative, expressed
Os.26436.1.S1_at	1.15	0.0423517	0.9	0.4	2	1.3		I	I	I	I	LOC_Os05g05200	GUP1, putative, expressed
Os.51584.1.S1_at	1.15	0.0186196	0.6	0.9	1.4	1.7		NC	NC	I	I	LOC_Os11g33120	respiratory burst oxidase protein D, putative, expressed
Os.52906.1.S1_at	1.15	0.00235385	0.9	1.4	1	1.3		NC	NC	I	I	LOC_Os03g17610	RHL2, putative, expressed
OsAffx.19841.1.S1_at	1.15	0.0200099	0.7	0.8	1.8	1.3		NC	I	I	I	LOC_Os12g26880	uclacyanin-2 precursor, putative, expressed
OsAffx.2584.1.S1_at	1.15	0.0272018	0.5	0.9	1.8	1.4		NC	NC	I	NC	LOC_Os02g12290	nuclear ribonuclease Z, putative
OsAffx.7586.1.S1_at	1.15	0.00460968	1.3	1.3	1.3	0.7		NC	I	NC	NC	LOC_Os12g13800	caffeic acid 3-O-methyltransferase, putative
Os.48082.1.S1_at	1.175	0.0161861	0.6	1.7	1.4	1		I	I	I	I	LOC_Os09g25070	OsWRKY62 - Superfamily of rice TFs having WRKY and zinc finger domains, expressed
Os.53675.1.S1_at	1.175	0.0400354	1.6	1.9	0.6	0.6		NC	NC	NC	I	LOC_Os05g46250	expressed protein
Os.47503.1.S1_at	1.175	0.0437333	0.5	0.7	2	1.5		I	I	I	I	LOC_Os03g63720	exosome complex exonuclease RRP46, putative, expressed
Os.5178.1.A1_s_at	1.175	0.0459622	0.8	0.4	2	1.5		I	NC	I	I	LOC_Os03g56950	phytochrome-interacting factor 4, putative, expressed
Os.52565.1.S1_at	1.175	0.048197	0.6	0.5	1.9	1.7		NC	NC	I	I	LOC_Os04g47860	translation initiation factor IF-2, putative, expressed
OsAffx.11879.1.S1_at	1.175	0.00891411	0.6	1.4	1.4	1.3		NC	I	NC	NC	LOC_Os02g03570	18.3 kDa class I heat shock protein, putative, expressed
OsAffx.24280.2.S1_at	1.175	0.0242263	0.9	1	2	0.8		NC	I	I	I	LOC_Os07g08150	early light-induced protein, chloroplast precursor, putative, expressed
OsAffx.24407.3.A1_s_at	1.175	0.00835697	0.9	0.8	1.5	1.5		NC	NC	I	I	LOC_Osp1g01060	NADH dehydrogenase subunit 2
Os.48931.2.S1_at	1.2	0.0286884	1.5	1.9	0.8	0.6		NC	I	NC	NC	LOC_Os05g11750	serine/threonine-protein kinase NAK, putative, expressed
Os.50345.1.S1_at	1.2	0.0120826	1.4	0.7	1.7	1		NC	NC	I	I	LOC_Os01g07364	expressed protein
Os.7662.1.S1_at	1.2	0.0483482	1.3	0.5	2.2	0.8		I	NC	I	I	LOC_Os02g10350	MLO-like protein 2, putative, expressed
OsAffx.32239.1.S1_at	1.2	0.00190127	1.4	1	1.4	1		NC	I	I	NC	LOC_Osp1g00950	NADH dehydrogenase subunit I
Os.17158.1.S1_at	1.225	0.010526	0.7	1.4	1.1	1.7		NC	I	MI	I	LOC_Os01g70490	potassium transporter 5, putative, expressed
Os.9145.1.S1_at	1.225	0.0132925	1.4	1.2	0.6	1.7		I	I	I	I	LOC_Os05g09440	NADP-dependent malic enzyme, chloroplast precursor, putative, expressed
Os.19861.1.S1_at	1.225	0.0414322	0.4	1.6	0.9	2		NC	I	I	I	LOC_Os07g03730	pathogenesis-related protein 1 precursor, putative, expressed
Os.28282.1.S1_at	1.225	0.0064571	1	1.3	1.7	0.9		NC	I	NC	NC	LOC_Os07g46846	sex determination protein tasselseed-2, putative, expressed
Os.30033.1.S1_at	1.225	0.00158788	1.1	1	1.5	1.3		I	I	I	I	LOC_Os01g65260	amidophosphoribosyltransferase, chloroplast precursor, putative, expressed
Os.46574.1.S1_at	1.225	0.0267759	0.4	1.8	1.2	1.5		I	I	I	I	LOC_Os10g42040	expressed protein
Os.51970.1.S1_at	1.225	0.030697	0.5	1	1.4	2		NC	I	NC	NC	LOC_Os02g54170	protein BRUSHY 1, putative, expressed
Os.52670.1.S1_at	1.225	0.0293819	0.8	0.6	1.6	1.9		NC	NC	I	I	LOC_Os03g01120	plasma membrane ATPase 1, putative, expressed
Os.53006.1.S1_at	1.225	0.0116147	0.9	1.5	0.8	1.7		I	I	I	I	LOC_Os03g63870	expressed protein
OsAffx.32196.1.A1_at	1.225	0.0216806	1.5	0.4	1.4	1.6		I	NC	I	I	LOC_Osp1g00740	ribosomal protein L22
OsAffx.32222.1.A1_at	1.225	0.0161933	1.5	0.5	1.6	1.3		I	I	I	I	LOC_Osp1g00880	NADH dehydrogenase subunit 5
OsAffx.32231.1.A1_at	1.225	0.0462098	1.1	0.3	2.1	1.4		I	NC	I	I	LOC_Osp1g00410	ATP synthase CF1 beta chain
OsAffx.32327.1.S1_x_at	1.225	0.0293819	1.1	0.4	1.8	1.6		I	NC	I	I	LOC_Osp1g00140	photosystem II protein K
Os.24569.1.S2_at	1.25	0.0317349	0.5	0.9	1.8	1.8		NC	I	NC	NC	LOC_Os02g21190	expressed protein
Os.26612.1.S1_at	1.25	0.0182558	1.2	0.6	1.9	1.3		I	NC	I	I	LOC_Osp1g00130	ribosomal protein S16
Os.27606.1.S1_at	1.25	0.00251222	1.1	1.3	1.6	1		I	I	I	I	LOC_Os03g63330	aspartokinase, putative, expressed
Os.38113.2.S1_a_at	1.25	0.0420698	1	1.1	2.3	0.6		I	I	I	I	LOC_Os07g11739	cytochrome P450 71D10, putative, expressed
Os.51848.1.S1_x_at	1.25	0.0304663	0.8	2.2	0.9	1.1		I	I	I	I	LOC_Os10g31330	glycine-rich cell wall structural protein 2 precursor, putative, expressed
OsAffx.32190.1.S1_x_at	1.25	0.037514	1	0.4	2	1.6		I	NC	I	I	LOC_Osp1g00200	ORF91
OsAffx.32224.1.S1_at	1.25	0.0407638	0.6	0.7	2.1	1.6		NC	NC	I	I	LOC_Osp1g00900	cytochrome c biogenesis protein
OsAffx.32326.1.S1_x_at	1.25	0.0194271	1.3	0.5	1.8	1.4		I	I	I	I	LOC_Osp1g00130	ribosomal protein S16
Os.16558.1.S1_at	1.275	0.0172308	0.5	1.5	1.4	1.7		NC	I	I	I	LOC_Os01g73200	peroxidase 12 precursor, putative, expressed
Os.28124.1.S1_at	1.275	0.0206096	0.9	0.7	1.9	1.6		I	I	I	I	LOC_Os10g28080	chitinase 1 precursor, putative, expressed
Os.35073.1.S1_at	1.275	0.0229206	0.7	0.9	2	1.5		I	I	I	I	LOC_Os07g18944	expressed protein
Os.46577.1.S1_at	1.275	0.0412051	0.9	1.3	0.6	2.3		I	I	NC	I	LOC_Os10g34940	expressed protein
Os.46616.1.S1_x_at	1.275	0.0349742	0.5	2	0.9	1.7		I	I	I	I	LOC_Os10g41980	expressed protein
Os.53467.1.S1_at	1.275	0.0145111	0.6	1.4	1.8	1.3		MI	I	I	NC	LOC_Os03g22230	expressed protein
Os.54933.1.S1_at	1.275	0.00940842	0.8	1.1	1.4	1.8		I	NC	I	I	LOC_Os04g34490	nodulin protein, putative, expressed
OsAffx.15765.1.S1_at	1.275	0.00940842	1.2	1	1.9	1		NC	I	I	I	LOC_Os06g35940	OsFTL12 - Rice FT-Like12 homogous to Arabidopsis Flowering Locus T gene, expressed
OsAffx.32194.1.S1_x_at	1.275	0.0325118	1.1	0.4	1.9	1.7		NC	NC	I	I	LOC_Osp1g00240	RNA polymerase beta chain
OsAffx.32259.1.S1_x_at	1.275	0.0177858	1.4	0.6	1.9	1.2		I	NC	I	I	LOC_Osp1g00470	ORF230
Os.20230.1.S1_at	1.275	0.000116136	1.4	1.3	1.2	1.2		I	I	I	I	LOC_Os11g37950	win2 precursor, putative, expressed
Os.33493.1.S1_x_at	1.275	0.0177858	0.6	1.1	1.6	1.8		NC	I	I	I	LOC_Os07g01904	expressed protein
Os.14616.1.S1_at	1.3	0.0456648	0.4	2.3	1.1	1.4		I	I	I	I	LOC_Os07g34260	chalcone synthase DII, putative, expressed
Os.37121.1.S1_at	1.3	0.00919558	1.3	0.7	1.5	1.7		NC	NC	I	I	LOC_Os08g40919	expressed protein
OsAffx.10838.1.S1_at	1.3	0.0221105	2.1	1.4	0.8	0.9		I	I	NC	I	LOC_Os05g28830	expressed protein
OsAffx.28610.1.S1_at	1.3	0.0232299	0.9	0.7	2	1.6		NC	NC	I	NC	LOC_Os10g24340	hypothetical protein
OsAffx.32311.1.S1_x_at	1.3	0.0312866	0.9	0.6	2.1	1.6		MI	NC	I	I	LOC_Osp1g00560	ribosomal protein L33
Os.51641.1.S1_x_at	1.3	0.00696037	1.8	1.4	1.1	0.9		I	I	I	I	LOC_Os07g03590	pathogenesis-related protein PRB1-3 precursor, putative, expressed
Os.7423.1.S1_at	1.325	0.00633854	1.2	1.9	1.1	1.1		NC	NC	I	I	LOC_Os03g06080	farnesylated protein 1, putative, expressed
Os.26477.1.A1_x_at	1.325	0.0496291	1	0.3	2	2		I	NC	I	I	LOC_Osp1g00190	Ycf9
Os.27729.1.S1_x_at	1.325	0.0206793	1.4	0.5	1.9	1.5		I	I	I	I	LOC_Osp1g00130	ribosomal protein S16
Os.29056.1.S1_s_at	1.325	0.0385471	1.1	0.5	2.3	1.4		I	I	I	I	LOC_Os02g24600	NADH ubiquinone oxidoreductase, 20 Kd subunit family protein, expressed
Os.54952.1.S1_at	1.325	0.0385471	0.5	0.9	2.1	1.8		NC	I	NC	NC	LOC_Os09g07290	anther-specific proline-rich protein APG precursor, putative, expressed
OsAffx.32312.1.S1_at	1.325	0.0130497	1.3	0.8	2	1.2		I	I	I	I	LOC_Osp1g00570	ribosomal protein S18
Os.33602.1.S2_at	1.325	0.00932385	1.6	1.8	0.9	1		NC	NC	I	I	LOC_Os03g47614	hypothetical protein
Os.12381.1.S1_s_at	1.35	0.000239106	1.3	1.2	1.5	1.4		I	I	I	I	LOC_Os07g44250	disease resistance response protein 206, putative, expressed
Os.459.1.S1_at	1.35	0.00530045	1	1.8	1.1	1.5		I	I	I	NC	LOC_Os03g46070	protein P21, putative, expressed
OsAffx.1874.1.S1_at	1.35	0.000573673	1.5	1.5	1.2	1.2		I	I	I	I	LOC_Os10g20260	CSLF7 - cellulose synthase-like family F; beta1,3;1,4 glucan synthase, expressed
Os.26592.2.A1_x_at	1.375	0.0469338	1	0.4	2.3	1.8		I	I	I	I	LOC_Os10g21310	photosystem II P680 chlorophyll A apoprotein, putative, expressed
OsAffx.14731.2.S1_at	1.375	0.0153924	2.1	0.9	1	1.5		I	NC	NC	NC	LOC_Os05g16490	hypothetical protein
OsAffx.21121.2.S1_at	1.375	0.0104771	1.8	1.6	0.7	1.4		NC	NC	NC	I	LOC_Os01g28260	hypothetical protein
Os.12381.1.S1_x_at	1.4	0.000602153	1.3	1.2	1.5	1.6		I	I	I	I	LOC_Os07g44250	disease resistance response protein 206, putative, expressed
Os.49299.1.S1_at	1.4	0.0267657	0.9	1	1.3	2.4		NC	NC	NC	MI	LOC_Os01g39310	Root hair defective 3 GTP-binding protein containing protein, expressed
OsAffx.30198.1.S1_at	1.4	0.017189	1.3	2.2	1.3	0.8		NC	I	NC	NC	LOC_Os09g39110	vignain precursor, putative, expressed
Os.55708.1.A1_at	1.425	0.0320046	1	0.7	1.6	2.4		I	I	NC	NC	LOC_Os02g42870	P-type R2R3 Myb protein, putative, expressed
Os.6259.1.S1_at	1.425	0.029083	0.8	0.8	2.1	2		NC	NC	I	MI	LOC_Os09g37344	expressed protein
OsAffx.18009.1.S1_s_at	1.425	0.029083	0.8	0.8	2	2.1		I	I	I	I	LOC_Os09g36280	glucan endo-1,3-beta-glucosidase, acidic isoform precursor, putative, expressed
OsAffx.23951.1.S1_x_at	1.425	0.0369436	0.6	2.5	1.4	1.2		NC	I	NC	NC	LOC_Os01g67100	expressed protein
OsAffx.25891.1.S1_at	1.425	0.045478	1.5	2.5	0.4	1.3		NC	I	NC	I	LOC_Os04g06590	expressed protein
OsAffx.30473.2.S1_x_at	1.425	0.0399397	1.2	0.4	2.3	1.8		I	I	I	I	LOC_Osp1g00170	photosystem II protein D2
OsAffx.32230.1.A1_at	1.425	0.040441	2.6	1.3	1.1	0.7		I	I	I	I	LOC_Osp1g00400	ATP synthase CF1 epsilon chain
Os.25606.1.S1_at	1.45	0.0411859	0.2	1.9	2	1.7		NC	I	I	I	LOC_Os09g25060	OsWRKY76 - Superfamily of rice TFs having WRKY and zinc finger domains, expressed
OsAffx.32308.1.S1_at	1.45	0.0154092	0.9	1	2	1.9		I	I	I	I	LOC_Osp1g00530	cytochrome b6/f complex subunit VI
Os.43269.1.S1_x_at	1.45	0.000463884	1.4	1.3	1.7	1.4		I	I	I	I	LOC_Os07g44250	disease resistance response protein 206, putative, expressed
Os.11908.1.S1_s_at	1.475	0.0256818	1.1	0.7	2.3	1.8		I	I	NC	NC	LOC_Os11g03230	nucleoside-triphosphatase, putative, expressed
OsAffx.27304.1.S1_at	1.475	0.000422785	1.5	1.4	1.7	1.3		NC	NC	I	I	LOC_Os05g44210	alpha,alpha-trehalose-phosphate synthase, putative, expressed
Os.17946.1.A1_x_at	1.475	0.0279137	1	0.7	2.2	2		I	I	I	I	LOC_Os03g51080	glutamate decarboxylase, putative, expressed
Os.21776.1.S1_at	1.475	0.0407974	0.6	1.6	2.6	1.1		I	I	I	I	LOC_Os02g36140	ent-kaurene synthase B, chloroplast precursor, putative, expressed
Os.37454.1.S1_at	1.475	0.00496231	0.9	1.6	1.8	1.6		I	I	I	I	LOC_Os01g38580	beta,beta-carotene 9,10-dioxygenase, putative, expressed
Os.6037.1.S1_at	1.475	0.0213101	0.5	1.9	1.6	1.9		I	I	I	I	LOC_Os09g27580	potassium transporter 17, putative, expressed
OsAffx.32325.1.S1_at	1.475	0.0422045	1.1	0.7	2.7	1.4		I	I	I	I	LOC_Osp1g00120	maturase
OsAffx.30275.1.S1_at	1.5	0.00248315	1.2	1.9	1.6	1.3		NC	I	NC	NC	LOC_Os10g04380	conserved hypothetical protein
Os.17112.1.S1_at	1.5	0.00248315	1.2	1.9	1.3	1.6		I	I	I	I	LOC_Os03g18030	leucoanthocyanidin dioxygenase, putative, expressed
Os.34982.1.A1_at	1.5	0.0416523	0.2	2.1	1.9	1.8		NC	I	I	I	LOC_Os04g17660	senescence-associated protein DIN1, putative, expressed
Os.49297.1.S1_at	1.5	0.00581565	1.2	1.5	1.2	2.1		I	I	I	I	LOC_Os02g31120	retrotransposon protein, putative, unclassified
Os.26459.1.A1_s_at	1.525	0.00450788	1.4	1.2	2.1	1.4		I	NC	I	I	LOC_Osp1g00880	NADH dehydrogenase subunit 5
Os.46576.1.S1_x_at	1.525	0.000831525	1.2	1.6	1.7	1.6		I	I	I	I	LOC_Os10g36100	nonspecific lipid-transfer protein precursor, putative, expressed
OsAffx.31459.1.S1_at	1.525	0.00396139	1.4	1.1	2	1.6		I	NC	I	I	LOC_Os11g43700	RGH1A, putative, expressed
OsAffx.32241.1.S1_x_at	1.525	0.0375042	1	0.7	2.6	1.8		I	I	I	I	LOC_Osp1g00970	NADH dehydrogenase subunit 7
Os.28011.1.S1_at	1.525	0.0198797	1	2.4	1	1.7		I	I	I	I	LOC_Os06g29730	expressed protein
Os.10619.1.S1_at	1.55	0.0135297	2	1.9	0.7	1.6		NC	I	I	I	LOC_Os05g44770	receptor-like protein kinase 5 precursor, putative, expressed
Os.53772.2.S1_at	1.55	0.0389848	1.1	0.6	2.6	1.9		I	NC	NC	NC	LOC_Os02g19550	lectin receptor-type protein kinase, putative, expressed
Os.51909.1.S1_at	1.575	0.0108928	2	2.1	1	1.2		I	I	NC	NC	LOC_Os05g39150	expressed protein
OsAffx.32325.1.S1_x_at	1.575	0.0357586	1.2	0.8	2.8	1.5		I	I	I	I	LOC_Osp1g00120	maturase
Os.46956.1.S1_at	1.575	0.0297302	0.8	1.3	2.7	1.5		I	I	I	I	LOC_Os01g50940	DNA binding protein, putative, expressed
Os.50783.1.S1_x_at	1.575	0.0369785	0.7	1.1	1.8	2.7		I	I	I	I	LOC_Os06g22380	expressed protein
Os.54270.1.S1_at	1.575	0.00202263	1.3	1.6	1.4	2		I	I	I	I	LOC_Os03g57790	ubiquitin-conjugating enzyme E2-17 kDa, putative, expressed
Os.33722.1.S1_at	1.6	0.027627	0.5	1.7	2.4	1.8		NC	I	NC	NC	LOC_Os01g53430	anthocyanidin 5,3-O-glucosyltransferase, putative, expressed
Os.15281.1.S1_at	1.6	0.00616537	1.2	2	2	1.2		I	I	I	I	LOC_Os07g46920	sex determination protein tasselseed-2, putative, expressed
Os.26592.3.S1_x_at	1.6	0.0417143	1.1	0.6	2.7	2		I	I	I	I	LOC_Os10g21310	photosystem II P680 chlorophyll A apoprotein, putative, expressed
OsAffx.31243.1.S1_at	1.6	0.0187431	1.1	1.2	2.6	1.5		MI	I	NC	NC	LOC_Os11g31420	expressed protein
Os.52458.1.S2_at	1.625	0.033006	0.5	1.4	2.2	2.4		NC	I	MI	I	LOC_Os08g10244	retrotransposon protein, putative, unclassified, expressed
Os.6037.2.S1_x_at	1.625	0.0147297	0.7	1.7	2	2.1		NC	I	I	I	LOC_Os09g27580	potassium transporter 17, putative, expressed
OsAffx.18317.1.S1_s_at	1.625	0.0418107	2.1	0.6	2.7	1.1		I	NC	NC	NC	LOC_Os10g20850	hypothetical protein
Os.27755.1.S1_at	1.65	0.0267225	0.5	1.9	1.8	2.4		I	I	I	I	LOC_Os07g35560	hydrolase, hydrolyzing O-glycosyl compounds, putative, expressed
Os.38113.2.S1_at	1.65	0.0177387	1.6	1.7	2.5	0.8		I	I	I	I	LOC_Os07g11739	cytochrome P450 71D10, putative, expressed
Os.405.1.S1_a_at	1.65	0.031048	1.3	0.6	2.4	2.3		I	NC	I	I	LOC_Os12g37260	lipoxygenase 2.1, chloroplast precursor, putative, expressed
Os.8503.1.S1_at	1.65	0.0190772	0.6	2.1	1.8	2.1		I	I	I	I	LOC_Os06g39110	expressed protein
Os.12688.1.S1_at	1.65	0.031777	1.8	0.5	2.6	1.7		I	I	I	I	LOC_Os07g29330	serine/threonine-protein kinase CTR1, putative, expressed
Os.15211.1.S1_at	1.675	0.0351407	0.5	2.4	2.4	1.4		NC	NC	NC	I	LOC_Os02g20980	expressed protein
Os.46518.1.S1_at	1.675	0.0463908	0.3	2.1	2.7	1.6		NC	NC	I	I	LOC_Os10g35640	rf1 protein, mitochondrial precursor, putative, expressed
Os.9739.1.S1_at	1.675	0.0163509	0.7	2.3	1.8	1.9		I	I	I	I	LOC_Os04g05650	expressed protein
Os.15281.1.S1_x_at	1.675	0.00365114	1.1	1.9	2	1.7		I	I	I	I	LOC_Os07g46920	sex determination protein tasselseed-2, putative, expressed
Os.17316.1.S1_at	1.675	0.0315787	0.4	2.3	1.8	2.2		I	I	I	I	LOC_Os04g49194	naringenin,2-oxoglutarate 3-dioxygenase, putative, expressed
Os.54985.1.S1_at	1.675	0.0123426	1.6	1.6	1	2.5		NC	NC	NC	I	LOC_Os02g02210	aminotransferase y4uB, putative, expressed
OsAffx.32264.1.A1_at	1.675	0.0319329	1.2	0.9	2.9	1.7		NC	NC	I	I	LOC_Osp1g00520	cytochrome b559 alpha chain
Os.51641.1.S1_at	1.7	0.00405619	2.1	2	1.5	1.2		I	I	I	I	LOC_Os07g03590	pathogenesis-related protein PRB1-3 precursor, putative, expressed
OsAffx.19104.1.S1_at	1.7	0.0309457	0.9	1.2	2.9	1.8		I	I	I	I	LOC_Os11g31540	BRASSINOSTEROID INSENSITIVE 1-associated receptor kinase 1 precursor, putative, expressed
OsAffx.32329.1.A1_at	1.7	0.0295786	1	0.9	2.4	2.5		I	I	I	I	LOC_Osp1g00640	cytochrome b6
Os.23151.1.S1_at	1.7	0.0117371	1	1.7	2.5	1.6		I	I	I	I	LOC_Os01g13610	isoflavone reductase homolog IRL, putative, expressed
OsAffx.26141.4.S1_at	1.7	0.0354381	1.8	2.6	0.4	2		NC	I	NC	NC	LOC_Os04g25210	transposon protein, putative, unclassified, expressed
Os.23518.1.A1_at	1.725	0.00668741	1	1.9	2.2	1.8		I	I	I	I	LOC_Os02g36190	cytochrome P450 71D7, putative, expressed
Os.56904.1.S1_at	1.725	0.0253307	2.3	1.6	2.4	0.6		NC	NC	MI	NC	not match	Oryza sativa (japonica cultivar-group) cDNA clone:002-168-D01, full insert sequence.
Os.17918.1.S1_at	1.725	0.0403803	0.3	1.9	2.1	2.6		NC	I	I	I	LOC_Os03g16950	serine/threonine kinase-like protein, putative, expressed
Os.28433.4.A1_at	1.725	0.0177795	0.8	2.2	2.4	1.5		I	NC	MI	I	LOC_Os01g58290	cucumisin precursor, putative, expressed
Os.33222.1.S1_at	1.725	0.0124902	0.8	1.8	2.1	2.2		NC	I	NC	NC	LOC_Os01g74600	vegetative storage protein, putative, expressed
Os.49826.1.S1_at	1.725	0.00974428	1	1.9	1.6	2.4		I	I	NC	I	LOC_Os04g31790	expressed protein
Os.53822.1.S1_x_at	1.725	0.0139191	0.9	2.5	1.6	1.9		NC	I	NC	I	LOC_Os04g52440	aminotransferase y4uB, putative, expressed
OsAffx.28903.2.S1_at	1.725	0.0124902	1.2	1.8	1.3	2.6		MI	I	NC	I	LOC_Os08g41070	retrotransposon protein, putative, unclassified, expressed
Os.26761.1.S1_s_at	1.75	0.0436462	1.2	0.6	2.9	2.3		I	I	I	I	LOC_Os02g24600	NADH ubiquinone oxidoreductase, 20 Kd subunit family protein, expressed
Os.26810.1.A1_s_at	1.75	0.00403333	1.9	1.4	1.4	2.3		I	I	I	I	LOC_Os02g16940	peptidase/ subtilase, putative, expressed
Os.14105.1.S1_at	1.75	0.0443153	0.6	1.4	3.1	1.9		NC	NC	I	I	LOC_Os11g05380	cytochrome P450 94A2, putative, expressed
Os.418.1.S1_at	1.75	0.0120349	2.3	1.3	2.3	1.1		I	NC	I	NC	LOC_Os01g28450	pathogenesis-related protein PRB1-2 precursor, putative, expressed
Os.46616.1.S1_at	1.75	0.0393151	0.4	2	1.8	2.8		NC	I	NC	NC	LOC_Os10g41980	expressed protein
Os.49681.1.S1_at	1.75	0.00323904	1.4	2.1	1.4	2.1		NC	NC	NC	MI	LOC_Os03g07140	male sterility protein 2, putative, expressed
Os.53670.1.S1_at	1.75	0.0443153	1.4	3.1	0.6	1.9		I	I	NC	I	LOC_Os05g15880	xylanase inhibitor protein 2 precursor, putative, expressed
OsAffx.21785.1.S1_at	1.75	0.00444855	2.4	1.5	1.4	1.7		NC	NC	NC	I	LOC_Os01g67710	hypothetical protein
OsAffx.24921.1.S1_s_at	1.75	0.00135289	1.5	1.5	1.9	2.1		NC	NC	I	NC	LOC_Os02g58310	expressed protein
OsAffx.27706.1.S1_at	1.75	0.0356814	1.5	2.9	0.6	2		NC	I	NC	NC	LOC_Os06g19110	cadmium tolerance factor, putative, expressed
OsAffx.32311.1.A1_at	1.775	0.0202026	1	1.2	2.4	2.5		MI	NC	I	I	LOC_Osp1g00560	ribosomal protein L33
Os.31778.2.S1_x_at	1.8	0.00419839	1.8	1.9	1.2	2.3		NC	NC	NC	I	LOC_Os01g61610	gibberellin 20 oxidase 2, putative, expressed
Os.32890.1.S1_at	1.8	0.0477921	1	3.4	1.1	1.7		I	I	I	I	LOC_Os11g47600	xylanase inhibitor protein 1 precursor, putative, expressed
Os.25409.1.S1_x_at	1.8	0.0339683	2.5	2.4	1.9	0.4		NC	I	NC	NC	LOC_Os06g45184	retrotransposon protein, putative, Ty3-gypsy subclass, expressed
Os.53635.1.S1_at	1.8	0.0296744	1.2	0.9	2.2	2.9		NC	NC	NC	I	LOC_Os12g14890	retrotransposon protein, putative, unclassified
OsAffx.25444.1.S1_at	1.825	0.0438455	1.8	2.5	2.7	0.3		NC	NC	I	NC	LOC_Os05g19610	retrotransposon, putative, centromere-specific
Os.32115.1.S1_at	1.85	0.0376635	0.3	2.5	2.3	2.3		I	I	I	I	LOC_Os01g71350	glucan endo-1,3-beta-glucosidase GII precursor, putative, expressed
Os.40352.1.S1_at	1.875	0.00922403	2.7	1.9	1.2	1.7		NC	NC	I	NC	not match	Transcribed sequence
Os.55939.1.S1_at	1.875	0.00488743	2	1.2	2.4	1.9		NC	MI	NC	NC	not match	Oryza sativa (japonica cultivar-group) cDNA clone:002-154-B05, full insert sequence.
OsAffx.27459.3.S1_x_at	1.875	0.0352186	0.6	3	1.6	2.3		I	I	MI	I	LOC_Os06g05010	early nodulin 93, putative, expressed
OsAffx.32219.1.A1_x_at	1.875	0.00433206	1.9	1.2	2.3	2.1		NC	NC	I	I	LOC_Osp1g00990	ORF63
Os.27751.1.S1_at	1.9	0.00945388	1.7	1.8	2.8	1.3		I	I	I	I	LOC_Os02g36210	ent-kaurene synthase A, chloroplast precursor, putative, expressed
Os.54663.1.S1_at	1.9	6.16718e-05	2	2	1.8	1.8		I	I	NC	NC	LOC_Os04g13160	ribosomal RNA apurinic site specific lyase, putative, expressed
OsAffx.11956.1.S1_at	1.925	7.66972e-05	2.1	1.9	1.8	1.9		I	NC	I	I	LOC_Os02g09480	MYB transcription factor TaMYB1, putative, expressed
Os.20614.3.S1_x_at	1.925	0.0226615	2.3	1.1	3	1.3		I	I	I	I	LOC_Os04g49757	ATPUP11, putative, expressed
Os.22662.2.S1_at	1.925	0.016453	1	1.6	2.3	2.8		NC	I	NC	MI	LOC_Os11g28910	transposon protein, putative, CACTA, En/Spm sub-class
OsAffx.31535.2.S1_x_at	1.925	0.0124773	1.1	1.6	2.3	2.7		NC	NC	NC	I	LOC_Os12g01230	expressed protein
OsAffx.32262.1.A1_at	1.925	0.0348104	1.2	0.9	3.1	2.5		I	I	I	I	LOC_Osp1g00500	photosystem II protein L
Os.26761.1.S1_a_at	1.95	0.0414242	1.2	0.8	3.2	2.6		I	I	I	I	LOC_Os02g24600	NADH ubiquinone oxidoreductase, 20 Kd subunit family protein, expressed
Os.11775.1.S1_a_at	1.975	0.00954761	1.4	1.4	2.5	2.6		NC	NC	I	I	LOC_Os01g53920	receptor-like protein kinase 5 precursor, putative, expressed
Os.28433.5.S1_x_at	1.975	0.0245585	0.6	2.7	2.4	2.2		I	I	I	I	LOC_Os01g58290	cucumisin precursor, putative, expressed
Os.45957.1.S1_at	1.975	0.0346431	1.8	0.8	3.4	1.9		I	I	I	I	LOC_Os11g11694	retrotransposon protein, putative, unclassified, expressed
Os.46576.1.S1_at	2	0.00266652	1.4	2.4	2.2	2		I	I	I	I	LOC_Os10g36100	nonspecific lipid-transfer protein precursor, putative, expressed
OsAffx.28903.1.S1_x_at	2	0.0284978	1	3.4	1.8	1.8		NC	I	NC	NC	LOC_Os11g44014	retrotransposon protein, putative, unclassified
Os.20387.1.S1_at	2.025	0.0383739	1.6	0.9	3.6	2		I	I	I	I	LOC_Os03g14642	36.4 kDa proline-rich protein, putative, expressed
Os.27924.1.A1_at	2.025	0.0408532	2.2	3.2	2.3	0.4		NC	I	NC	NC	LOC_Os11g07100	receptor protein kinase CLAVATA1 precursor, putative, expressed
OsAffx.19423.1.S1_at	2.025	0.0408532	0.4	3.1	2	2.6		NC	I	NC	NC	LOC_Os11g47450	hypothetical protein
OsAffx.25936.1.S1_s_at	2.025	0.0420974	1.1	0.9	3	3.1		I	I	I	I	LOC_Os12g11260	transposon protein, putative, CACTA, En/Spm sub-class
Os.18977.1.S1_at	2.05	0.0432833	1.5	0.7	3.5	2.5		NC	NC	I	NC	LOC_Os07g08240	ZmEBE-1 protein, putative, expressed
Os.57164.1.S1_at	2.075	0.0457693	2.9	0.2	2.6	2.6		NC	NC	I	NC	LOC_Os08g44180	expressed protein
Os.50213.1.S1_at	2.1	0.0471376	2.9	2.9	2.4	0.2		MI	NC	I	NC	LOC_Os06g15730	expressed protein
OsAffx.21075.1.S1_at	2.1	0.0333066	3.1	1.9	0.6	2.8		NC	NC	NC	MI	LOC_Os07g02530	hypothetical protein
OsAffx.26070.3.S1_x_at	2.125	0.0465481	1.7	0.5	3.4	2.9		NC	NC	NC	I	LOC_Os04g19640	hypothetical protein
Os.57506.1.S1_at	2.15	0.0295272	1.2	1.6	3.7	2.1		I	I	I	I	LOC_Os06g37300	ent-kaurene oxidase, putative, expressed
Os.12639.1.A1_at	2.175	0.0432918	0.7	1.5	3.4	3.1		I	I	I	I	LOC_Os11g10710	protein kinase domain containing protein, expressed
Os.8480.1.S1_at	2.175	0.00773959	1.7	1.5	2.6	2.9		I	I	I	I	LOC_Os05g30700	expressed protein
OsAffx.19820.1.S1_at	2.175	0.0043483	2.7	2.2	2.4	1.4		I	I	I	I	LOC_Os12g25450	O-methyltransferase ZRP4, putative, expressed
OsAffx.25743.1.S1_at	2.2	0.0103108	1.1	2.8	2.6	2.3		I	NC	NC	I	LOC_Os03g57630	hypothetical protein
Os.24610.1.S1_at	2.25	0.0373861	2.9	3.7	1.3	1.1		NC	NC	I	I	LOC_Os01g68680	UDP-N-acetylglucosamine--peptide N-acetylglucosaminyltransferase SEC, putative, expressed
OsAffx.14027.1.S1_at	2.25	0.0448362	1.5	0.8	2.9	3.8		NC	NC	NC	I	LOC_Os04g28850	expressed protein
Os.47388.1.S1_s_at	2.3	0.00510911	3.2	2.2	2	1.8		I	I	I	I	LOC_Os09g36700	extracellular ribonuclease LE precursor, putative, expressed
Os.6867.1.S1_x_at	2.325	0.00427536	1.7	2.1	3.1	2.4		I	I	I	I	LOC_Os12g43380	thaumatin-like protein precursor, putative, expressed
Os.32889.1.S1_at	2.35	0.00661232	2.7	1.4	3	2.3		I	I	I	I	LOC_Os07g03040	expressed protein
Os.17770.1.S1_at	2.35	0.0110785	2.6	3.4	1.9	1.5		NC	I	NC	NC	not match	Transcribed sequence
Os.40369.1.A1_x_at	2.35	0.0216524	3.1	3.4	1.2	1.7		I	NC	NC	NC	LOC_Os03g06580	neurogenic locus notch protein homolog precursor, putative, expressed
OsAffx.675.1.S1_x_at	2.35	0.00225801	2.6	2	1.9	2.9		NC	NC	NC	I	LOC_Os01g39210	hypothetical protein
Os.12922.1.S1_at	2.375	0.00505347	3.3	2.3	2	1.9		I	I	I	I	LOC_Os09g36700	extracellular ribonuclease LE precursor, putative, expressed
Os.1606.1.S1_at	2.375	0.00590039	2.2	2.8	1.5	3		I	I	I	I	LOC_Os04g56430	CRK5, putative, expressed
Os.20614.1.S1_at	2.4	0.0189417	2.9	1	3.4	2.3		I	I	I	I	LOC_Os10g41838	F-box protein interaction domain containing protein, expressed
Os.57368.1.S1_at	2.4	0.0340262	2	1.9	4.3	1.4		I	I	I	NC	LOC_Os10g19910	expressed protein
OsAffx.31976.1.S1_s_at	2.4	0.011938	2	1.8	3.7	2.1		I	I	I	NC	LOC_Os12g32290	expressed protein
Os.46541.1.S1_at	2.425	0.0274858	2.5	0.8	3.7	2.7		NC	NC	NC	I	LOC_Os10g28030	acylamino-acid-releasing enzyme, putative, expressed
Os.4683.3.S1_at	2.425	0.0475469	1.4	4.2	1	3.1		I	I	I	I	LOC_Os05g39320	pyruvate decarboxylase isozyme 1, putative, expressed
Os.7095.1.S1_at	2.425	0.0362686	0.5	2.7	3.6	2.9		NC	I	I	I	LOC_Os04g49210	naringenin,2-oxoglutarate 3-dioxygenase, putative, expressed
OsAffx.32202.1.A1_x_at	2.425	0.00337295	2.8	2.1	3	1.8		I	NC	I	I	LOC_Osp1g01070	ORF249
Os.51978.1.S1_at	2.45	0.00792374	3.3	2.9	1.9	1.7		I	I	I	I	LOC_Os11g45180	disease resistance protein, putative
Os.11575.4.S1_x_at	2.55	0.0198964	1.9	1.4	3.9	3		NC	NC	I	I	LOC_Os09g08510	transposon protein, putative, Pong sub-class
Os.46517.1.S1_at	2.55	0.013583	1.1	3	3.2	2.9		NC	I	NC	I	LOC_Os04g17660	senescence-associated protein DIN1, putative, expressed
Os.54547.1.S1_at	2.55	0.0193293	2.5	1	3.4	3.3		I	NC	NC	NC	LOC_Os02g41830	expressed protein
OsAffx.28294.3.S1_x_at	2.55	0.0342026	3.3	0.9	4	2		I	NC	NC	NC	LOC_Os05g36240	expressed protein
OsAffx.19171.1.S1_at	2.55	0.0155874	2.2	4	1.6	2.4		NC	I	NC	NC	LOC_Os11g35274	protein kinase domain containing protein, expressed
Os.56554.1.S1_at	2.575	0.00122826	3.2	2.5	2.3	2.3		I	I	I	I	LOC_Os09g36470	minus agglutinin, putative, expressed
Os.7268.1.S1_at	2.575	0.0195013	1.1	2.3	3.5	3.4		I	I	NC	NC	LOC_Os11g10690	stem rust resistance protein, putative, expressed
Os.30746.1.S1_at	2.6	0.0311399	2.4	1.3	4.5	2.2		I	I	I	NC	LOC_Os07g11870	cytochrome P450 71D10, putative, expressed
OsAffx.19177.1.S1_at	2.6	0.0290958	3.1	2.2	4.1	1		MI	NC	NC	NC	LOC_Os11g35430	conserved hypothetical protein
OsAffx.10670.1.S1_at	2.625	0.0311487	0.6	3.5	3.4	3		NC	NC	NC	I	LOC_Os01g64810	DHHC zinc finger domain containing protein, expressed
OsAffx.18675.1.A1_at	2.625	0.00378536	1.9	3.3	2.3	3		NC	I	NC	NC	LOC_Os07g26560	conserved hypothetical protein
OsAffx.10110.2.S1_at	2.65	0.0233594	2	1.6	4.4	2.6		NC	NC	I	NC	LOC_Os07g28070	retrotransposon protein, putative, unclassified
OsAffx.23902.2.S1_at	2.65	0.00544638	2.4	3.7	2.5	2		I	I	NC	MI	LOC_Os01g64949	hypothetical protein
Os.49816.1.S1_at	2.65	0.0442119	0.4	3.6	3.9	2.7		NC	MI	NC	NC	LOC_Os04g51040	OsWAK50 - OsWAK receptor-like protein kinase, expressed
Os.52981.1.S1_at	2.675	0.0242288	1.3	4.3	2.9	2.2		NC	I	NC	NC	LOC_Os11g28910	transposon protein, putative, CACTA, En/Spm sub-class
OsAffx.21437.1.S1_at	2.675	0.0451776	0.5	2.4	3.9	3.9		NC	NC	I	NC	not match	Oryza sativa (japonica cultivar-group) P0694A04.19 (P0694A04.19), mRNA.
OsAffx.28903.2.S1_x_at	2.675	0.00950479	3.8	3	1.9	2		I	I	I	I	LOC_Os08g41070	retrotransposon protein, putative, unclassified, expressed
Os.27271.1.S1_a_at	2.7	0.00900518	1.7	3.5	2.2	3.4		I	I	I	I	LOC_Os04g25650	protein kinase, putative, expressed
Os.4670.1.S1_at	2.7	0.0134941	2.8	4	1.5	2.5		I	I	I	I	LOC_Os11g47510	xylanase inhibitor protein 1 precursor, putative, expressed
OsAffx.27459.3.S1_at	2.725	0.036028	0.5	3.3	3.3	3.8		I	I	I	I	LOC_Os06g05010	early nodulin 93, putative, expressed
OsAffx.30784.1.S1_s_at	2.75	0.044083	3.5	4.7	1.6	1.2		NC	I	MI	MI	LOC_Os11g02540	OsWRKY50 - Superfamily of rice TFs having WRKY and zinc finger domains, expressed
OsAffx.29831.1.S1_at	2.75	0.00850018	2	3	3.9	2.1		NC	I	NC	NC	LOC_Os09g13400	expressed protein
Os.53402.1.S1_at	2.775	0.0219731	1.4	2.3	4.4	3		I	I	I	I	LOC_Os12g30824	ent-kaurene synthase B, chloroplast precursor, putative, expressed
Os.53843.1.S1_at	2.775	0.00120452	2.9	3.1	2.1	3		I	NC	I	I	LOC_Os12g18729	expressed protein
OsAffx.24166.1.S1_at	2.775	0.0094798	1.8	2.2	3.8	3.3		NC	NC	I	I	LOC_Os02g08440	OsWRKY71 - Superfamily of rice TFs having WRKY and zinc finger domains, expressed
Os.8988.2.S1_x_at	2.775	0.0129879	3.1	2.7	1.4	3.9		NC	NC	NC	I	LOC_Os01g51610	regulatory protein viviparous-1, putative, expressed
OsAffx.26021.1.S1_at	2.8	0.00260434	3.1	3.1	1.9	3.1		NC	NC	NC	I	LOC_Os04g13530	retrotransposon, putative, centromere-specific
OsAffx.30784.1.S1_at	2.8	0.0399999	1.8	5.2	2.2	2		NC	I	I	I	LOC_Os11g02540	OsWRKY50 - Superfamily of rice TFs having WRKY and zinc finger domains, expressed
Os.9417.1.S1_at	2.85	0.00243971	3.1	2.1	3.5	2.7		I	I	I	I	LOC_Os09g36680	ribonuclease 3 precursor, putative, expressed
Os.172.1.S1_a_at	2.875	0.0142321	2.2	4.4	1.9	3		I	I	I	I	LOC_Os11g47500	xylanase inhibitor protein 1 precursor, putative, expressed
OsAffx.27945.1.S1_at	2.925	0.0116048	2.2	2	3.2	4.3		I	I	NC	NC	LOC_Os10g19910	expressed protein
OsAffx.26673.1.S1_at	2.975	0.0330879	3.9	4.2	3.1	0.7		I	I	NC	NC	LOC_Os05g01010	expressed protein
OsAffx.17138.1.S1_at	3	0.0150028	2	4.6	2.2	3.2		NC	I	NC	NC	LOC_Os08g24920	hypothetical protein
OsAffx.9631.1.S1_at	3.025	0.0335475	0.6	3.8	4	3.7		NC	NC	I	NC	not match	Oryza sativa (japonica cultivar-group) hypothetical protein (P0648C09.15), mRNA.
OsAffx.30677.5.S1_x_at	3.025	0.011547	2.1	2.2	3.4	4.4		I	NC	NC	I	LOC_Os05g34490	hypothetical protein
OsAffx.28912.1.S1_at	3.05	0.00618196	2	2.8	3.3	4.1		NC	I	NC	NC	LOC_Os07g45180	SWIM zinc finger family protein, expressed
Os.53606.1.S1_at	3.075	0.0350165	4.8	4.2	1.4	1.9		I	I	NC	NC	LOC_Os06g14870	expressed protein
OsAffx.19889.1.S1_at	3.1	0.00579255	2.5	2.4	4.3	3.2		NC	NC	I	NC	LOC_Os12g29840	hypothetical protein
Os.54806.1.S1_at	3.1	0.0201292	4.1	1.2	3	4.1		NC	NC	NC	I	LOC_Os01g03230	retrotransposon protein, putative, unclassified, expressed
Os.56039.1.S1_at	3.125	0.00101246	3.3	3.4	2.4	3.4		NC	NC	NC	I	not match	Oryza sativa (japonica cultivar-group) cDNA clone:002-155-G06, full insert sequence.
OsAffx.22999.1.S1_at	3.125	0.00499314	3.9	3.8	2.4	2.4		I	I	I	I	LOC_Os07g32710	expressed protein
OsAffx.17354.1.S1_at	3.2	0.0139682	4	4.5	2	2.3		NC	I	NC	NC	LOC_Os08g35939	expressed protein
Os.54700.1.S1_at	3.225	0.0302145	3.1	5.6	1.9	2.3		NC	NC	I	I	LOC_Os03g55560	MAPKKK5, putative, expressed
Os.46794.1.S1_at	3.225	0.00462259	3	2.4	3.1	4.4		I	I	NC	I	LOC_Os10g21140	hypothetical protein
OsAffx.29504.1.S1_at	3.25	0.0130206	2.7	2.2	5	3.1		I	I	I	I	LOC_Os08g34258	inhibitor I family protein
OsAffx.1026.1.S1_at	3.25	0.0108955	3.1	3.3	4.7	1.9		NC	I	NC	NC	not match	Oryza sativa (japonica cultivar-group) OJ1402_H07.6 (OJ1402_H07.6), mRNA.
OsAffx.29862.1.S1_at	3.3	0.00442161	2.7	2.5	3.7	4.3		NC	NC	NC	I	LOC_Os09g15800	pentatricopeptide repeat protein PPR868-14, putative
OsAffx.19456.1.A1_at	3.35	0.000661489	3.4	2.8	3.9	3.3		I	I	I	I	LOC_Os12g02210	RING-H2 finger protein ATL3D, putative, expressed
OsAffx.20082.1.S1_at	3.35	0.000116277	3.1	3.3	3.3	3.7		I	I	I	I	LOC_Os05g01330	expressed protein
Os.25409.1.S1_at	3.35	0.0393748	3.5	6	1.9	2		NC	I	NC	NC	LOC_Os06g45184	retrotransposon protein, putative, Ty3-gypsy subclass, expressed
OsAffx.19159.1.S1_at	3.375	0.00279631	2.4	4	3.9	3.2		I	I	I	I	LOC_Os11g34624	protein kinase, putative
Os.50741.1.S1_at	3.425	0.0404189	4.2	1.1	2.7	5.7		I	NC	NC	NC	LOC_Os08g03450	60S ribosomal protein L37, putative, expressed
OsAffx.23383.1.S1_x_at	3.425	0.00272646	3.6	4.3	3.3	2.5		NC	NC	MI	NC	LOC_Os01g25050	conserved hypothetical protein
OsAffx.17717.1.S1_at	3.525	0.0311315	4.3	4.2	4.8	0.8		I	NC	I	NC	not match	hypothetical protein
OsAffx.767.1.S1_at	3.55	0.0126612	4.4	3.5	4.6	1.7		I	I	NC	NC	not match	Oryza sativa (japonica cultivar-group) P0663E10.25 (P0663E10.25), mRNA.
OsAffx.16037.2.S1_s_at	3.625	0.00977435	2.3	3	4.1	5.1		I	NC	I	I	LOC_Os07g01960	hypothetical protein
Os.14532.1.S1_at	3.675	0.00144905	4.3	4.1	3.4	2.9		I	MI	I	NC	LOC_Os12g02210	RING-H2 finger protein ATL3D, putative, expressed
Os.45957.2.S1_at	3.7	0.00186267	3.9	3.3	4.6	3		NC	I	I	NC	LOC_Os11g11694	retrotransposon protein, putative, unclassified, expressed
Os.57102.1.S1_at	3.7	0.0161306	2.5	5.9	3.3	3.1		I	I	I	I	LOC_Os07g31770	chalcone synthase, putative, expressed
Os.25164.1.A1_at	3.7	0.0207195	5.5	2.4	4.7	2.2		I	NC	I	NC	LOC_Os11g22250	expressed protein
Os.12216.2.S1_a_at	3.75	0.0133598	3.4	5.1	1.9	4.6		I	I	I	I	LOC_Os08g04210	protein kinase, putative, expressed
Os.47946.1.S1_at	3.825	0.00128785	3.2	4.1	4.6	3.4		NC	NC	I	NC	LOC_Os07g34006	glucose-6-phosphate/phosphate translocator 2, chloroplast precursor, putative, expressed
Os.55278.1.S1_at	3.9	0.00261295	4.6	4	4.3	2.7		I	I	I	I	LOC_Os04g14690	monooxygenase/ oxidoreductase, putative, expressed
Os.55779.1.S1_at	3.9	0.0297265	5.7	5.2	1.3	3.4		I	I	NC	NC	LOC_Os09g37967	legumin-like protein, putative, expressed
OsAffx.25720.1.S1_at	3.925	0.0183942	6.2	3.9	2.2	3.4		I	NC	I	NC	LOC_Os03g55460	expressed protein
OsAffx.16037.1.S1_at	4.075	0.000733252	4.5	4.5	3.3	4		MI	I	I	I	LOC_Os07g01960	hypothetical protein
Os.54358.1.S1_at	4.225	0.000237484	3.8	4	4.7	4.4		MI	I	NC	NC	LOC_Os11g17954	transposon protein, putative, Pong sub-class, expressed
OsAffx.10036.1.S1_at	4.275	0.00115503	5.3	3.8	3.9	4.1		I	NC	NC	NC	not match	Oryza sativa (japonica cultivar-group) unnamed protein product (Gene), mRNA.
Os.10266.1.S1_at	4.325	0.0291568	6.2	6.2	2	2.9		I	I	NC	I	LOC_Os03g43100	expressed protein
Os.2227.1.S1_at	4.35	0.0296631	5.3	6.5	1.3	4.3		I	I	I	I	LOC_Os08g04240	protein kinase, putative, expressed
Os.39806.1.S1_at	4.75	0.00014854	5.1	4.2	4.9	4.8		I	I	I	I	LOC_Os09g38104	hypothetical protein
Os.6863.1.S1_s_at	4.875	0.00550228	3.4	4.1	6.3	5.7		I	I	I	I	LOC_Os12g14440	jasmonate-induced protein, putative, expressed
Os.6863.1.S1_at	5.325	0.00391212	3.7	4.9	6.7	6		I	I	I	I	LOC_Os12g14440	jasmonate-induced protein, putative, expressed
Os.46671.1.S1_at	5.45	0.0177242	5.1	7.7	2.4	6.6		I	I	NC	I	LOC_Os10g31460	glycine-rich cell wall structural protein 2 precursor, putative, expressed
OsAffx.16037.2.S1_at	5.45	0.0240589	2.9	3.6	7.3	8		I	I	I	I	LOC_Os07g01960	hypothetical protein
Os.10659.1.S1_s_at	5.8	0.0121205	7.4	5.1	7.6	3.1		I	I	I	I	LOC_Os07g26100	expressed protein
Os.54325.1.S1_at	6.025	0.00279406	4.4	6.3	5.8	7.6		I	I	I	I	LOC_Os10g31420	glycine-rich cell wall structural protein 2 precursor, putative, expressed
Os.10660.1.S1_at	6.4	1.80746e-05	6.3	6.7	6.1	6.5		I	I	I	I	LOC_Os07g06834	expressed protein
Os.43929.1.S1_s_at	7.2	0.000209102	7.6	6.8	7.9	6.5		I	I	I	I	LOC_Os03g02470	expressed protein
Os.55261.1.S1_at	7.25	0.00361459	9.1	6.7	8.1	5.1		I	I	I	I	LOC_Os11g32820	expressed protein
Os.10659.1.S1_at	7.5	0.00937725	9.4	6.7	9.6	4.3		I	I	I	I	LOC_Os07g26100	expressed protein
Os.8823.1.S1_at	7.975	0.00340282	6.8	6.1	10.2	8.8		I	I	I	I	LOC_Os03g02470	expressed protein
