# Supplementary material for: Down-Regulation of OsSPX1 Causes High Sensitivity to Cold and Oxidative Stresses in Rice Seedlings
Source: PLoS One. 2013 Dec 3;8(12):e81849. doi: 10.1371/journal.pone.0081849 (PMC3849359; doi:10.1371/journal.pone.0081849)
Supplement: Table S3 — Cold-stress related probe sets showing differential expression between Ubi::OsSPX1-antisense transgenic lines and WT seedlings under cold treatment. Including the raw intensity, log2ratio, p-value, and additional annotation of each probe set. (XLS) [file pone.0081849.s004.xls]

## Sheet: cold-stress related genes
Supplemental Table 3. Cold-stress related probe sets shown differential expression between Ubi::OsSPX1-antisense transgenic lines and WT seedling plant under cold treatment
Probe Set ID	Log Ratio (CK)		Log Ratio (Cold)			Change Call (CK)		Change Call (Cold)		Locus ID	Annotation	Gene Name	AGI hit	TAIR annotation
	A1_vs_Ni	A2_vs_Ni	A1_vs_Ni	A2_vs_Ni		A1_vs_Ni	A2_vs_Ni	A1_vs_Ni	A2_vs_Ni
Os.56356.1.S1_at	0.8	0.7	0.4	0.7		I	I	MI	I	LOC_Os11g32100	helix-loop-helix DNA-binding, putative, expressed	OsICE1	AT3G26744	ICE1 (INDUCER OF CBF EXPRESSION 1); DNA binding / transcription factor
Os.14125.1.S1_at	-0.3	-0.8	2.3	1		NC	NC	I	I	LOC_Os09g35030	sbCBF6, putative, expressed	OsDREB1A	AT5G51990	CBF4/DREB1D (C- REPEAT-BINDING FACTOR 4); DNA binding / transcription activator/ transcription factor
Os.5816.1.S1_at	-0.3	-0.5	3.1	2.1		NC	NC	I	I	LOC_Os09g35010	dehydration-responsive element-binding protein 1B, putative, expressed	OsDREB1B	AT5G51990	CBF4/DREB1D (C- REPEAT-BINDING FACTOR 4); DNA binding / transcription activator/ transcription factor
Os.4463.1.S1_s_at	0.4	-1.3	3.6	1.7		NC	NC	I	I	LOC_Os06g03670	dehydration-responsive element-binding protein 1A, putative, expressed	OsDREB1C	AT4G25480	DREB1A (DEHYDRATION RESPONSE ELEMENT B1A); DNA binding / transcription activator/ transcription factor
Os.57527.1.S1_at	-3	-1.1	1.7	0.9		NC	D	I	I	LOC_Os04g48350	dehydration-responsive element-binding protein 1D, putative, expressed	OsDREB1E	AT4G25480	DREB1A (DEHYDRATION RESPONSE ELEMENT B1A); DNA binding / transcription activator/ transcription factor
Os.40428.1.S1_at	0.5	-1	7.5	4.7		NC	NC	I	I	LOC_Os01g73770	dehydration-responsive element-binding protein 1C, putative, expressed	OsDREB1F	AT5G51990	CBF4/DREB1D (C- REPEAT-BINDING FACTOR 4); DNA binding / transcription activator/ transcription factor
Os.51078.1.S1_at	0	1.8	2.4	1.1		NC	NC	I	I	LOC_Os02g45450	dehydration-responsive element-binding protein 1A, putative, expressed	OsDREB1G	AT5G51990	CBF4/DREB1D (C- REPEAT-BINDING FACTOR 4); DNA binding / transcription activator/ transcription factor
OsAffx.27442.1.S1_at	-3.1	-1.5	3.6	1.9		NC	NC	I	I	LOC_Os06g03670	dehydration-responsive element-binding protein 1A, putative, expressed		AT4G25480	DREB1A (DEHYDRATION RESPONSE ELEMENT B1A); DNA binding / transcription activator/ transcription factor
Os.18661.1.S1_at	0	0.1	1	0.7		NC	NC	I	I	LOC_Os08g04270	polycomb group protein FIE2, putative, expressed		AT3G20740	FIE (FERTILIZATION-INDEPENDENT ENDOSPERM 1); nucleotide binding / transcription factor
Os.9688.1.S1_at	0.1	0.1	1.1	0.8		NC	NC	I	I	LOC_Os05g23740	stromal 70 kDa heat shock-related protein, chloroplast precursor, putative, expressed		AT4G24280	CPHSC70-1 (chloroplast heat shock protein 70-1); ATP binding / unfolded protein binding
OsAffx.23999.1.S1_x_at	0.3	0.4	1.4	1.1		NC	NC	I	I	LOC_Os01g71320	hexokinase-1, putative, expressed		AT1G50460	hexokinase, putative
Os.10541.1.S1_at	-0.3	-1.4	-2.8	-2.1		NC	D	D	D	LOC_Os01g64000	ABA response element binding factor, putative, expressed		AT2G36270	ABI5 (ABA INSENSITIVE 5); DNA binding / transcription activator/ transcription factor
Os.34523.1.S1_at	0.2	0	-0.7	-0.9		NC	NC	D	D	LOC_Os11g30500	HVA22-like protein e, putative, expressed		AT5G50720	ATHVA22E (Arabidopsis thaliana HVA22 homologue E)
Os.5843.1.S1_at	-0.1	-0.7	-0.9	-1.2		D	D	D	D	LOC_Os06g46799	peroxidase 39 precursor, putative, expressed		AT1G05260	RCI3 (RARE COLD INDUCIBLE GENE 3); peroxidase
Os.7862.1.S1_at	-0.2	-0.4	-0.6	-1		NC	D	D	D	LOC_Os03g13840	ERD7, putative, expressed		AT2G17840	ERD7 (EARLY-RESPONSIVE TO DEHYDRATION 7)
Os.8017.1.S1_at	-0.1	-0.3	-0.6	-0.7		NC	D	D	D	LOC_Os03g55850	cold acclimation protein COR413-PM1, putative, expressed		AT3G50830	COR413-PM2 (cold regulated 413 plasma membrane 2)
Os.9199.1.S1_at	-0.1	-0.3	-0.7	-0.7		NC	NC	D	D	LOC_Os06g50330	senescence-associated protein 12, putative, expressed		AT2G17840	ERD7 (EARLY-RESPONSIVE TO DEHYDRATION 7)
OsAffx.2707.1.S1_at	-0.2	-0.4	-3.2	-2.3		NC	NC	D	D	LOC_Os02g21300	transposon protein, putative, unclassified, expressed		AT3G27620	AOX1C (alternative oxidase 1C); alternative oxidase
